# Supplementary material for: Resource capture and competitive ability of non-pathogenic Pseudogymnoascus spp. and P. destructans, the cause of white-nose syndrome in bats
Source: PLoS One. 2017 Jun 15;12(6):e0178968. doi: 10.1371/journal.pone.0178968 (PMC5472292; doi:10.1371/journal.pone.0178968)
Supplement: S1 Text — (XLSX) [file pone.0178968.s005.xlsx]

## Sheet: Guide
S4 Spreadsheet. Biolog plate guide and data
Well	Compound			Notes
A1	Water			Data is given in 96-well plate format for 750, 600, and 490 nm
A2	Tween 80			Three biological replicates were evaluted (ex: Pd-1, Pd-2, Pd-3)
A3	N-acetyl-D-galactosamine			Compiled averages for OD750 are given in the last sheet
A4	N-acetyl-D-glucosamine			Please refer to the text for data collection parameters
A5	N-acetyl-B-D-mannosamine
A6	Adonitol
A7	Amygdalin
A8	D-Arabinose
A9	L-Arabinose
A10	D-Arabitol
A11	Arbutin
A12	D-Cellobiose
B1	a-Cyclodextrin
B2	B-Cyclodextrin
B3	Dextrin
B4	i-Erythritol
B5	D-Fructose
B6	L-Fucose
B7	D-Galactose
B8	D-Galacturonic acid
B9	Gentiobiose
B10	D-Gluconic acid
B11	D-Glucosamine
B12	a-D-Glucose
C1	a-D-Glucose-1-phosphate
C2	Glucuronamide
C3	D-Glucuronic acid
C4	Glycerol
C5	Glycogen
C6	m-Inositol
C7	2-Keto-D-Gluconic acid
C8	a-D-Lactose
C9	Lactulose
C10	Maltitol
C11	Maltose
C12	Maltotriose
D1	D-Mannitol
D2	D-Mannose
D3	D-Melezitose
D4	D-Melibiose
D5	a-Methyl-D-Galactoside
D6	B-Methyl-D-Galactoside
D7	a-Methyl-D-Glucoside
D8	B-Methyl-D-Glucoside
D9	Palatinose
D10	D-Psicose
D11	D-Raffinose
D12	L-Rhamnose
E1	D-Ribose
E2	Salicin
E3	Sedoheptulosan
E4	D-Sorbitol
E5	L-Sorbose
E6	Stachyose
E7	Sucrose
E8	D-Tagatose
E9	D-Trehalose
E10	Turanose
E11	Xylitol
E12	D-Xylose
F1	y-Aminobutyric acid
F2	Bromosuccinic acid
F3	Fumaric acid
F4	B-Hydroxybutyric acid
F5	y-Hydroxybuteric acid
F6	p-Hydroxy-phenylacetic acid
F7	a-Ketoglutaric acid
F8	D-Lactic acid methyl ester
F9	L-Lactic acid
F10	D-Malic acid
F11	L-Malic acid
F12	Quinic acid
G1	D-Saccharic acid
G2	Sebacic acid
G3	Succinamic acid
G4	Succinic acid
G5	Succinic acid mono-methyl ester
G6	N-Acetyl-L-glutamic acid
G7	L-Alaninamide
G8	L-Alanine
G9	L-Alanyl-glycine
G10	L-Asparagine
G11	L-Aspartic acid
G12	L-Glutamic acid
H1	Glycyl-L-glutamic acid
H2	L-Ornithine
H3	L-Phenylalanine
H4	L-Proline
H5	L-Pyroglutamic acid
H6	L-Serine
H7	L-Threonine
H8	2-Aminoethanol
H9	Putrescine
H10	Adenosine
H11	Uridine
H12	Adenosine-5'-monophosphate

## Sheet: Pd
Pd-1	Raw	1	2	3	4	5	6	7	8	9	10	11	12		Raw	1	2	3	4	5	6	7	8	9	10	11	12		Raw	1	2	3	4	5	6	7	8	9	10	11	12
t=0	750 nm	0.133	0.1708	0.132	0.1247	0.1103	0.1358	0.1039	0.1854	0.1793	0.1498	0.11	0.1185		600 nm	0.117	0.1301	0.1163	0.107	0.0948	0.1202	0.0884	0.1311	0.1202	0.1335	0.0946	0.1037		490 nm	0.1099	0.1227	0.1113	0.1012	0.0904	0.1166	0.0841	0.1224	0.1094	0.1279	0.0897	0.0988
		0.2363	0.1263	0.4611	0.1273	0.1405	0.1361	0.1233	0.1138	0.124	0.1093	0.1449	0.1223			0.2089	0.1115	0.3615	0.1116	0.1249	0.1203	0.1078	0.0966	0.1077	0.0954	0.126	0.1069			0.1901	0.1066	0.2915	0.1079	0.1216	0.1163	0.1041	0.0916	0.1015	0.0909	0.1214	0.1029
		0.1356	0.1328	0.144	0.1276	0.3994	0.1361	0.1341	0.113	0.1119	0.1254	0.121	0.1476			0.1204	0.116	0.1254	0.1117	0.3754	0.1204	0.0931	0.0974	0.097	0.1101	0.1062	0.1322			0.1166	0.1108	0.12	0.1075	0.3523	0.1155	0.0842	0.0914	0.0919	0.1053	0.1019	0.1273
		0.1303	0.1303	0.1412	0.1384	0.1165	0.1327	0.1074	0.1281	0.109	0.124	0.1292	0.1297			0.1155	0.1142	0.1272	0.1224	0.1019	0.1176	0.0933	0.1118	0.0886	0.1049	0.115	0.1123			0.1114	0.1086	0.1245	0.117	0.0977	0.1135	0.089	0.1063	0.0836	0.099	0.1106	0.1065
		0.2474	0.1006	0.1092	0.1273	0.1322	0.1148	0.0997	0.1442	0.1168	0.1065	0.1161	0.1704			0.138	0.0866	0.0951	0.1132	0.1164	0.0992	0.0859	0.1209	0.1015	0.0918	0.1021	0.114			0.1212	0.0826	0.0902	0.1088	0.1117	0.0941	0.0827	0.1139	0.0965	0.087	0.0953	0.1049
		0.1286	0.1092	0.1098	0.1046	0.1196	0.1132	0.1411	0.1193	0.1333	0.1023	0.1327	0.1358			0.1157	0.096	0.0949	0.0875	0.1025	0.0975	0.109	0.0991	0.1191	0.0893	0.1184	0.1214			0.1113	0.0916	0.0899	0.0827	0.0981	0.093	0.0988	0.0929	0.1144	0.0856	0.1141	0.1162
		0.1129	0.3711	0.1271	0.099	0.1091	0.131	0.1151	0.115	0.1157	0.1346	0.124	0.1244			0.0978	0.3524	0.1126	0.0849	0.092	0.1139	0.1	0.0995	0.0995	0.1206	0.1087	0.1091			0.0928	0.3427	0.1071	0.0807	0.0872	0.1086	0.0947	0.0942	0.0944	0.1167	0.1028	0.1039
		0.132	0.1298	0.1212	0.1267	0.1269	0.1167	0.1186	0.1803	0.1239	1.4443	0.1087	0.1146			0.116	0.1159	0.1039	0.1117	0.1114	0.1034	0.1034	0.1617	0.108	1.2873	0.0956	0.099			0.1112	0.1119	0.0985	0.1073	0.1064	0.0997	0.099	0.1569	0.1032	1.1212	0.092	0.0951
Pd-2	Raw	1	2	3	4	5	6	7	8	9	10	11	12		Raw	1	2	3	4	5	6	7	8	9	10	11	12		Raw	1	2	3	4	5	6	7	8	9	10	11	12
t=0	750 nm	0.1264	0.154	0.1183	0.1178	0.1256	0.1108	0.1162	0.1727	0.1727	0.1347	0.1088	0.1045		600 nm	0.1106	0.1183	0.1004	0.0963	0.1073	0.0947	0.0995	0.1099	0.1054	0.1192	0.0929	0.0871		490 nm	0.1038	0.1112	0.0944	0.091	0.1025	0.0894	0.0942	0.0986	0.0924	0.1148	0.0882	0.0835
		0.313	0.2036	0.4781	0.1128	0.1145	0.1156	0.1129	0.1121	0.1122	0.1057	0.1279	0.1022			0.2743	0.1803	0.3748	0.0961	0.0959	0.0965	0.0965	0.0944	0.095	0.0911	0.1079	0.0872			0.2481	0.1688	0.3016	0.0907	0.0906	0.0911	0.0917	0.0891	0.0892	0.0864	0.1031	0.0844
		0.1329	0.1363	0.1327	0.1128	0.1369	0.1183	0.1468	0.1092	0.1101	0.1114	0.1249	0.0998			0.1147	0.1175	0.1096	0.0946	0.1171	0.1014	0.1017	0.0931	0.0936	0.0958	0.1081	0.0848			0.109	0.1104	0.1033	0.0898	0.1082	0.0954	0.091	0.0883	0.0884	0.0904	0.1023	0.0801
		0.1438	0.1305	0.1246	0.1146	0.1173	0.1176	0.1142	0.1196	0.1238	0.12	0.1329	0.0951			0.1287	0.1129	0.1095	0.0983	0.1005	0.1015	0.0974	0.1033	0.0994	0.0991	0.1194	0.0794			0.1253	0.1068	0.1042	0.0935	0.0951	0.0963	0.0919	0.0978	0.0934	0.0928	0.1154	0.075
		0.2702	0.1053	0.1225	0.1174	0.1109	0.1188	0.1144	0.139	0.1214	0.1223	0.1281	0.1577			0.14	0.0904	0.108	0.1018	0.0938	0.1023	0.0978	0.1101	0.1058	0.1078	0.1142	0.0928			0.1131	0.0859	0.1034	0.0961	0.0892	0.0971	0.0927	0.1031	0.1011	0.1041	0.1091	0.0813
		0.1298	0.1314	0.1147	0.1048	0.1141	0.1095	0.1517	0.1114	0.109	0.1059	0.1225	0.1044			0.1158	0.1176	0.0976	0.0877	0.0902	0.0926	0.1058	0.0898	0.0936	0.0916	0.1082	0.0904			0.1093	0.1132	0.0914	0.0825	0.0831	0.087	0.0908	0.0843	0.0892	0.0872	0.1031	0.0864
		0.1393	0.5543	0.1089	0.1072	0.1178	0.1214	0.1251	0.1085	0.1089	0.1049	0.1279	0.1166			0.1206	0.5322	0.095	0.0911	0.0989	0.1046	0.108	0.0925	0.0924	0.0901	0.1122	0.1028			0.1147	0.5163	0.0886	0.0855	0.0927	0.0983	0.1035	0.0875	0.0869	0.0854	0.1084	0.0993
		0.1279	0.1303	0.1384	0.1105	0.1333	0.1067	0.1071	0.2062	0.1185	1.1461	0.0995	0.1039			0.1104	0.1143	0.1224	0.0942	0.1145	0.0915	0.0906	0.1835	0.1018	1.1136	0.0869	0.0888			0.105	0.1084	0.1166	0.0875	0.1065	0.0866	0.0858	0.1752	0.0968	1.0745	0.0827	0.0854
Pd-3	Raw	1	2	3	4	5	6	7	8	9	10	11	12		Raw	1	2	3	4	5	6	7	8	9	10	11	12		Raw	1	2	3	4	5	6	7	8	9	10	11	12
t=0	750 nm	0.1142	0.1596	0.1228	0.1279	0.1299	0.1341	0.1084	0.1695	0.1812	0.1554	0.1092	0.1234		600 nm	0.0978	0.1171	0.1051	0.1101	0.1129	0.1174	0.0926	0.1112	0.1145	0.1398	0.0936	0.1055		490 nm	0.0923	0.1089	0.0992	0.1057	0.1082	0.1131	0.0875	0.1019	0.1022	0.1364	0.089	0.1004
		0.3097	0.1417	0.4158	0.1269	0.1217	0.1447	0.1084	0.1124	0.113	0.1117	0.1207	0.1196			0.2664	0.1265	0.3255	0.1117	0.1031	0.1273	0.0924	0.0953	0.0972	0.0976	0.1002	0.1039			0.2352	0.1198	0.263	0.1086	0.0976	0.1235	0.0877	0.0903	0.0924	0.0936	0.0942	0.0991
		0.1245	0.115	0.1162	0.1108	0.1313	0.1155	0.1519	0.1114	0.1245	0.1144	0.1215	0.1242			0.1079	0.0968	0.0941	0.0928	0.1022	0.0985	0.1084	0.0948	0.1097	0.0994	0.1065	0.107			0.1024	0.0911	0.088	0.0876	0.0908	0.0932	0.0983	0.0897	0.1056	0.0935	0.1028	0.1029
		0.1193	0.1213	0.1264	0.1253	0.1146	0.1183	0.1278	0.117	0.116	0.1352	0.1214	0.1337			0.1043	0.103	0.1102	0.1084	0.0987	0.1011	0.1109	0.1008	0.0935	0.1131	0.1063	0.1163			0.0993	0.0975	0.1051	0.1028	0.0944	0.0954	0.1056	0.0949	0.0879	0.1058	0.1012	0.1113
		0.2639	0.1076	0.1022	0.1158	0.1158	0.1211	0.1132	0.1332	0.117	0.1151	0.1315	0.1702			0.1229	0.0926	0.0876	0.1005	0.0978	0.1052	0.0988	0.1074	0.1014	0.101	0.1169	0.1094			0.1005	0.0881	0.0829	0.0963	0.0923	0.1012	0.0951	0.1012	0.0969	0.0967	0.1116	0.0989
		0.1222	0.1197	0.1107	0.1102	0.1165	0.1092	0.1328	0.1078	0.1096	0.1116	0.1137	0.1227			0.1073	0.1064	0.0958	0.0924	0.0973	0.0909	0.0971	0.0889	0.0939	0.0971	0.0998	0.1073			0.1019	0.1021	0.0903	0.0865	0.092	0.0851	0.0869	0.084	0.0889	0.0921	0.0952	0.1022
		0.1087	0.5076	0.1098	0.1098	0.1079	0.1299	0.119	0.114	0.114	0.1079	0.1191	0.125			0.0938	0.4879	0.0937	0.0936	0.0891	0.1126	0.103	0.0989	0.0968	0.0927	0.1026	0.1095			0.0879	0.4775	0.0879	0.0884	0.0836	0.1079	0.0981	0.0946	0.0909	0.0879	0.0962	0.1046
		0.1297	0.1248	0.3267	0.1268	0.1226	0.1188	0.1074	0.1697	0.1133	0.7838	0.1102	0.1058			0.1153	0.1075	0.3064	0.1113	0.106	0.101	0.092	0.1506	0.0959	0.6968	0.096	0.0904			0.109	0.102	0.3058	0.1067	0.1	0.0962	0.0882	0.1453	0.0907	0.6168	0.0908	0.0862
Pd-1	Raw	1	2	3	4	5	6	7	8	9	10	11	12		Raw	1	2	3	4	5	6	7	8	9	10	11	12		Raw	1	2	3	4	5	6	7	8	9	10	11	12
t=14	750 nm	0.32	1.4418	0.2928	0.3093	0.2812	0.3407	0.5277	0.2745	0.3343	0.3522	0.1402	0.463		600 nm	0.2224	1.0955	0.214	0.2177	0.2109	0.2406	0.3527	0.197	0.2445	0.2545	0.1104	0.3341		490 nm	0.1264	0.5782	0.1309	0.1368	0.1334	0.1356	0.1841	0.1369	0.1651	0.1488	0.0947	0.1909
		0.4098	0.3347	0.5897	0.2951	0.3308	0.3689	0.2965	0.0982	0.4061	0.2291	0.346	0.351			0.3718	0.2696	0.4486	0.2104	0.234	0.2712	0.2149	0.0795	0.3047	0.1756	0.2549	0.2514			0.3402	0.1817	0.2808	0.1308	0.1432	0.1672	0.1352	0.0751	0.1847	0.1174	0.1602	0.1471
		0.2319	0.1628	0.2872	0.2508	0.2886	0.311	0.3233	0.2709	0.294	0.267	0.2819	0.3498			0.169	0.1251	0.2172	0.1752	0.2233	0.2212	0.2365	0.2031	0.2136	0.2018	0.2102	0.2523			0.1216	0.1018	0.1361	0.1201	0.1399	0.1395	0.149	0.1253	0.1288	0.1252	0.1256	0.1559
		0.3305	0.8607	0.3359	0.3119	0.3032	0.3414	0.2758	0.3368	0.2531	0.3588	0.3189	0.2778			0.2229	0.6377	0.2467	0.2329	0.2128	0.2361	0.1937	0.2371	0.1869	0.2595	0.2428	0.2029			0.1295	0.3846	0.1432	0.1407	0.1304	0.1384	0.1218	0.1456	0.123	0.1635	0.1548	0.1331
		0.5105	0.342	0.3184	0.2922	0.1818	0.375	0.3061	0.315	0.3652	0.2394	0.2717	0.3223			0.3935	0.2378	0.2336	0.211	0.1411	0.2607	0.2339	0.2269	0.2666	0.1824	0.1913	0.2337			0.2188	0.1393	0.1418	0.1281	0.1142	0.1507	0.1477	0.1438	0.1553	0.1178	0.1181	0.157
		0.2386	0.21	0.2286	0.2688	0.2792	0.3021	0.376	0.2205	0.3358	0.2236	0.2411	0.2751			0.1973	0.1802	0.1892	0.225	0.1967	0.2303	0.2676	0.18	0.2748	0.1754	0.1856	0.2159			0.1403	0.1355	0.1319	0.1537	0.1273	0.1514	0.1607	0.1339	0.182	0.1213	0.1249	0.1435
		0.1724	1.3558	0.3069	0.2386	0.115	0.2512	0.4574	0.4756	0.3233	0.3195	0.2682	0.4073			0.1305	1.1411	0.2576	0.1848	0.0934	0.2071	0.3042	0.33	0.224	0.239	0.2011	0.3142			0.0995	0.9202	0.1741	0.1213	0.0833	0.1483	0.165	0.2013	0.1369	0.1551	0.135	0.2197
		0.3144	0.2775	0.1826	0.2811	0.2566	0.2529	0.298	0.2246	0.3034	1.0458	0.2395	0.3279			0.228	0.1967	0.1365	0.2258	0.2181	0.1778	0.2022	0.1786	0.2075	0.8378	0.1771	0.2436			0.1432	0.1228	0.1019	0.1527	0.1588	0.1108	0.1222	0.1318	0.1273	0.6226	0.1154	0.1448
Pd-2	Raw	1	2	3	4	5	6	7	8	9	10	11	12		Raw	1	2	3	4	5	6	7	8	9	10	11	12		Raw	1	2	3	4	5	6	7	8	9	10	11	12
t=14	750 nm	0.3729	1.5257	0.3042	0.3398	0.3666	0.3547	0.7121	0.2763	0.2993	0.383	0.1284	0.6472		600 nm	0.2515	1.0483	0.213	0.2362	0.2621	0.2448	0.4902	0.1936	0.2096	0.266	0.0995	0.4525		490 nm	0.1446	0.5442	0.129	0.1415	0.1546	0.1354	0.2643	0.1334	0.1391	0.1454	0.0845	0.2495
		0.4569	0.36	0.6197	0.3381	0.3327	0.2862	0.3464	0.0978	0.5766	0.2374	0.4326	0.8054			0.4093	0.2865	0.4726	0.2304	0.236	0.2081	0.2511	0.0786	0.4286	0.1811	0.318	0.5372			0.3697	0.1896	0.2911	0.1325	0.1467	0.1326	0.1576	0.0744	0.2721	0.1179	0.1906	0.254
		0.2429	0.1554	0.3065	0.2546	0.3526	0.3316	0.3189	0.2896	0.3145	0.275	0.3774	0.1234			0.1748	0.119	0.2248	0.1792	0.2804	0.2289	0.2323	0.2099	0.2233	0.2008	0.2738	0.0934			0.1246	0.0976	0.1346	0.1221	0.185	0.1382	0.1469	0.1266	0.1316	0.1226	0.1638	0.0704
		0.3679	0.7015	0.3658	0.2947	0.3498	0.3901	0.3116	0.3769	0.2523	0.3352	0.2778	0.1164			0.2525	0.5026	0.2538	0.2109	0.2437	0.2643	0.2165	0.2665	0.1821	0.2399	0.2039	0.0898			0.1491	0.3014	0.1351	0.1246	0.1461	0.1491	0.1321	0.1633	0.1181	0.1488	0.1238	0.0664
		0.5688	0.3083	0.3157	0.3497	0.172	0.3875	0.2887	0.318	0.6692	0.2718	0.3088	0.2283			0.4464	0.2134	0.2204	0.2433	0.1328	0.2628	0.2216	0.2259	0.511	0.2051	0.2103	0.1528			0.2426	0.1324	0.1291	0.1369	0.1071	0.1432	0.1305	0.1397	0.3428	0.1304	0.126	0.1026
		0.2508	0.1988	0.2397	0.2732	0.2573	0.3112	0.3735	0.2035	0.3415	0.2235	0.2236	0.1508			0.2103	0.1701	0.1973	0.2301	0.185	0.2326	0.258	0.1654	0.273	0.1745	0.1698	0.1203			0.1499	0.1299	0.136	0.1585	0.1211	0.1507	0.1505	0.1222	0.1878	0.1183	0.1123	0.0993
		0.2136	1.9281	0.2159	0.3862	0.1258	0.2431	0.474	0.5873	0.3785	0.3129	0.2647	0.3032			0.1577	1.6442	0.1796	0.2952	0.1017	0.1968	0.3122	0.4113	0.2627	0.22	0.1948	0.2113			0.1128	1.3709	0.1268	0.1764	0.0901	0.1382	0.1619	0.2502	0.1615	0.1302	0.1274	0.1286
		0.3012	0.327	0.1856	0.2221	0.254	0.3302	0.2927	0.1937	0.3291	0.8018	0.2538	0.2827			0.2108	0.2248	0.1361	0.1784	0.2132	0.2399	0.1998	0.1518	0.2152	0.6994	0.1881	0.21			0.1285	0.135	0.099	0.1248	0.1543	0.1529	0.1186	0.1109	0.1235	0.559	0.1201	0.1296
Pd-3	Raw	1	2	3	4	5	6	7	8	9	10	11	12		Raw	1	2	3	4	5	6	7	8	9	10	11	12		Raw	1	2	3	4	5	6	7	8	9	10	11	12
t=14	750 nm	0.4254	1.3356	0.2926	0.3104	0.3051	0.3157	0.5623	0.2682	0.2999	0.3324	0.171	0.5012		600 nm	0.2646	1.0367	0.2124	0.2157	0.2233	0.2249	0.3835	0.1893	0.213	0.2355	0.1348	0.3692		490 nm	0.1532	0.5563	0.13	0.1322	0.1358	0.1322	0.197	0.1297	0.1416	0.1371	0.11	0.222
		0.5381	0.3133	0.4601	0.2893	0.3514	0.2658	0.3116	0.0981	0.3748	0.2288	0.3268	0.4147			0.4315	0.2541	0.3454	0.2058	0.2537	0.1949	0.2261	0.0802	0.287	0.1781	0.2396	0.3056			0.3846	0.1681	0.2066	0.1266	0.1592	0.1281	0.1427	0.076	0.1779	0.1234	0.153	0.1897
		0.2555	0.2212	0.2975	0.249	0.3616	0.3038	0.3564	0.2698	0.3066	0.2614	0.2982	0.3255			0.1815	0.1874	0.2192	0.1766	0.2802	0.2129	0.2654	0.2011	0.2264	0.1988	0.2224	0.2322			0.1259	0.1688	0.1324	0.1216	0.1899	0.1318	0.1684	0.1245	0.1444	0.124	0.1373	0.1405
		0.3661	1.2163	0.3547	0.3598	0.2925	0.3891	0.2725	0.3441	0.2465	0.3656	0.2575	0.2739			0.2405	0.9449	0.263	0.2575	0.2046	0.2646	0.196	0.2473	0.1811	0.2668	0.1931	0.1987			0.1303	0.5581	0.1541	0.1497	0.1253	0.1527	0.1267	0.1535	0.1197	0.1666	0.1245	0.1278
		0.4874	0.5636	0.3227	0.3121	0.1983	0.3008	0.2776	0.3027	0.3529	0.2565	0.3033	0.2858			0.3558	0.4056	0.2276	0.2196	0.1508	0.2079	0.2119	0.2162	0.2598	0.1937	0.2199	0.2022			0.1995	0.2313	0.1269	0.1293	0.1183	0.1232	0.1296	0.1346	0.155	0.1231	0.1372	0.1363
		0.2369	0.1956	0.2019	0.2714	0.3386	0.2784	0.3081	0.209	0.2524	0.2229	0.2119	0.242			0.1939	0.1673	0.1665	0.2261	0.2302	0.2111	0.2157	0.1697	0.2044	0.176	0.1627	0.1886			0.1367	0.1262	0.1185	0.1562	0.1378	0.1408	0.13	0.1252	0.1425	0.1223	0.1112	0.1277
		0.163	1.3719	0.2427	0.2722	0.123	0.2584	0.4782	0.5558	0.3253	0.2737	0.2384	0.2771			0.1264	1.1726	0.2031	0.2111	0.0989	0.2114	0.3179	0.3956	0.2249	0.1985	0.1803	0.2094			0.0959	0.9842	0.1428	0.1382	0.0873	0.1489	0.1752	0.2484	0.1384	0.1255	0.1229	0.1401
		0.3333	0.4148	0.436	0.2187	0.2455	0.2605	0.3003	0.2	0.326	0.6073	0.2665	0.3247			0.2216	0.2732	0.3863	0.1771	0.2084	0.1909	0.2043	0.1507	0.229	0.4716	0.1907	0.2439			0.1229	0.1522	0.3408	0.1256	0.1517	0.1275	0.1222	0.1077	0.1424	0.3216	0.1167	0.1445
Pd-1	Blanked	0.187	1.271	0.1608	0.1846	0.1709	0.2049	0.4238	0.0891	0.155	0.2024	0.0302	0.3445		Blanked	0.1054	0.9654	0.0977	0.1107	0.1161	0.1204	0.2643	0.0659	0.1243	0.121	0.0158	0.2304		Blanked	0.0165	0.4555	0.0196	0.0356	0.043	0.019	0.1	0.0145	0.0557	0.0209	0.005	0.0921
t=14	750 nm	0.1735	0.2084	0.1286	0.1678	0.1903	0.2328	0.1732	-0.0156	0.2821	0.1198	0.2011	0.2287		600 nm	0.1629	0.1581	0.0871	0.0988	0.1091	0.1509	0.1071	-0.0171	0.197	0.0802	0.1289	0.1445		490 nm	0.1501	0.0751	-0.0107	0.0229	0.0216	0.0509	0.0311	-0.0165	0.0832	0.0265	0.0388	0.0442
		0.0963	0.03	0.1432	0.1232	-0.1108	0.1749	0.1892	0.1579	0.1821	0.1416	0.1609	0.2022			0.0486	0.0091	0.0918	0.0635	-0.1521	0.1008	0.1434	0.1057	0.1166	0.0917	0.104	0.1201			0.005	-0.009	0.0161	0.0126	-0.2124	0.024	0.0648	0.0339	0.0369	0.0199	0.0237	0.0286
		0.2002	0.7304	0.1947	0.1735	0.1867	0.2087	0.1684	0.2087	0.1441	0.2348	0.1897	0.1481			0.1074	0.5235	0.1195	0.1105	0.1109	0.1185	0.1004	0.1253	0.0983	0.1546	0.1278	0.0906			0.0181	0.276	0.0187	0.0237	0.0327	0.0249	0.0328	0.0393	0.0394	0.0645	0.0442	0.0266
		0.2631	0.2414	0.2092	0.1649	0.0496	0.2602	0.2064	0.1708	0.2484	0.1329	0.1556	0.1519			0.2555	0.1512	0.1385	0.0978	0.0247	0.1615	0.148	0.106	0.1651	0.0906	0.0892	0.1197			0.0976	0.0567	0.0516	0.0193	0.0025	0.0566	0.065	0.0299	0.0588	0.0308	0.0228	0.0521
		0.11	0.1008	0.1188	0.1642	0.1596	0.1889	0.2349	0.1012	0.2025	0.1213	0.1084	0.1393			0.0816	0.0842	0.0943	0.1375	0.0942	0.1328	0.1586	0.0809	0.1557	0.0861	0.0672	0.0945			0.029	0.0439	0.042	0.071	0.0292	0.0584	0.0619	0.041	0.0676	0.0357	0.0108	0.0273
		0.0595	0.9847	0.1798	0.1396	0.0059	0.1202	0.3423	0.3606	0.2076	0.1849	0.1442	0.2829			0.0327	0.7887	0.145	0.0999	0.0014	0.0932	0.2042	0.2305	0.1245	0.1184	0.0924	0.2051			0.0067	0.5775	0.067	0.0406	-0.0039	0.0397	0.0703	0.1071	0.0425	0.0384	0.0322	0.1158
		0.1824	0.1477	0.0614	0.1544	0.1297	0.1362	0.1794	0.0443	0.1795	-0.3985	0.1308	0.2133			0.112	0.0808	0.0326	0.1141	0.1067	0.0744	0.0988	0.0169	0.0995	-0.4495	0.0815	0.1446			0.032	0.0109	0.0034	0.0454	0.0524	0.0111	0.0232	-0.0251	0.0241	-0.4986	0.0234	0.0497
Pd-2	Blanked	0.2465	1.3717	0.1859	0.222	0.241	0.2439	0.5959	0.1036	0.1266	0.2483	0.0196	0.5427		Blanked	0.1409	0.93	0.1126	0.1399	0.1548	0.1501	0.3907	0.0837	0.1042	0.1468	0.0066	0.3654		Blanked	0.0408	0.433	0.0346	0.0505	0.0521	0.046	0.1701	0.0348	0.0467	0.0306	-0.0037	0.166
t=14	750 nm	0.1439	0.1564	0.1416	0.2253	0.2182	0.1706	0.2335	-0.0143	0.4644	0.1317	0.3047	0.7032		600 nm	0.135	0.1062	0.0978	0.1343	0.1401	0.1116	0.1546	-0.0158	0.3336	0.09	0.2101	0.45		490 nm	0.1216	0.0208	-0.0105	0.0418	0.0561	0.0415	0.0659	-0.0147	0.1829	0.0315	0.0875	0.1696
		0.11	0.0191	0.1738	0.1418	0.2157	0.2133	0.1721	0.1804	0.2044	0.1636	0.2525	0.0236			0.0601	0.0015	0.1152	0.0846	0.1633	0.1275	0.1306	0.1168	0.1297	0.105	0.1657	0.0086			0.0156	-0.0128	0.0313	0.0323	0.0768	0.0428	0.0559	0.0383	0.0432	0.0322	0.0615	-0.0097
		0.2241	0.571	0.2412	0.1801	0.2325	0.2725	0.1974	0.2573	0.1285	0.2152	0.1449	0.0213			0.1238	0.3897	0.1443	0.1126	0.1432	0.1628	0.1191	0.1632	0.0827	0.1408	0.0845	0.0104			0.0238	0.1946	0.0309	0.0311	0.051	0.0528	0.0402	0.0655	0.0247	0.056	0.0084	-0.0086
		0.2986	0.203	0.1932	0.2323	0.0611	0.2687	0.1743	0.179	0.5478	0.1495	0.1807	0.0706			0.3064	0.123	0.1124	0.1415	0.039	0.1605	0.1238	0.1158	0.4052	0.0973	0.0961	0.06			0.1295	0.0465	0.0257	0.0408	0.0179	0.0461	0.0378	0.0366	0.2417	0.0263	0.0169	0.0213
		0.121	0.0674	0.125	0.1684	0.1432	0.2017	0.2218	0.0921	0.2325	0.1176	0.1011	0.0464			0.0945	0.0525	0.0997	0.1424	0.0948	0.14	0.1522	0.0756	0.1794	0.0829	0.0616	0.0299			0.0406	0.0167	0.0446	0.076	0.038	0.0637	0.0597	0.0379	0.0986	0.0311	0.0092	0.0129
		0.0743	1.3738	0.107	0.279	0.008	0.1217	0.3489	0.4788	0.2696	0.208	0.1368	0.1866			0.0371	1.112	0.0846	0.2041	0.0028	0.0922	0.2042	0.3188	0.1703	0.1299	0.0826	0.1085			-0.0019	0.8546	0.0382	0.0909	-0.0026	0.0399	0.0584	0.1627	0.0746	0.0448	0.019	0.0293
		0.1733	0.1967	0.0472	0.1116	0.1207	0.2235	0.1856	-0.0125	0.2106	-0.3443	0.1543	0.1788			0.1004	0.1105	0.0137	0.0842	0.0987	0.1484	0.1092	-0.0317	0.1134	-0.4142	0.1012	0.1212			0.0235	0.0266	-0.0176	0.0373	0.0478	0.0663	0.0328	-0.0643	0.0267	-0.5155	0.0374	0.0442
Pd-3	Blanked	0.3112	1.176	0.1698	0.1825	0.1752	0.1816	0.4539	0.0987	0.1187	0.177	0.0618	0.3778		Blanked	0.1668	0.9196	0.1073	0.1056	0.1104	0.1075	0.2909	0.0781	0.0985	0.0957	0.0412	0.2637		Blanked	0.0609	0.4474	0.0308	0.0265	0.0276	0.0191	0.1095	0.0278	0.0394	0.0007	0.021	0.1216
t=14	750 nm	0.2284	0.1716	0.0443	0.1624	0.2297	0.1211	0.2032	-0.0143	0.2618	0.1171	0.2061	0.2951		600 nm	0.1651	0.1276	0.0199	0.0941	0.1506	0.0676	0.1337	-0.0151	0.1898	0.0805	0.1394	0.2017		490 nm	0.1494	0.0483	-0.0564	0.018	0.0616	0.0046	0.055	-0.0143	0.0855	0.0298	0.0588	0.0906
		0.131	0.1062	0.1813	0.1382	0.2303	0.1883	0.2045	0.1584	0.1821	0.147	0.1767	0.2013			0.0736	0.0906	0.1251	0.0838	0.178	0.1144	0.157	0.1063	0.1167	0.0994	0.1159	0.1252			0.0235	0.0777	0.0444	0.034	0.0991	0.0386	0.0701	0.0348	0.0388	0.0305	0.0345	0.0376
		0.2468	1.095	0.2283	0.2345	0.1779	0.2708	0.1447	0.2271	0.1305	0.2304	0.1361	0.1402			0.1362	0.8419	0.1528	0.1491	0.1059	0.1635	0.0851	0.1465	0.0876	0.1537	0.0868	0.0824			0.031	0.4606	0.049	0.0469	0.0309	0.0573	0.0211	0.0586	0.0318	0.0608	0.0233	0.0165
		0.2235	0.456	0.2205	0.1963	0.0825	0.1797	0.1644	0.1695	0.2359	0.1414	0.1718	0.1156			0.2329	0.313	0.14	0.1191	0.053	0.1027	0.1131	0.1088	0.1584	0.0927	0.103	0.0928			0.099	0.1432	0.044	0.033	0.026	0.022	0.0345	0.0334	0.0581	0.0264	0.0256	0.0374
		0.1147	0.0759	0.0912	0.1612	0.2221	0.1692	0.1753	0.1012	0.1428	0.1113	0.0982	0.1193			0.0866	0.0609	0.0707	0.1337	0.1329	0.1202	0.1186	0.0808	0.1105	0.0789	0.0629	0.0813			0.0348	0.0241	0.0282	0.0697	0.0458	0.0557	0.0431	0.0412	0.0536	0.0302	0.016	0.0255
		0.0543	0.8643	0.1329	0.1624	0.0151	0.1285	0.3592	0.4418	0.2113	0.1658	0.1193	0.1521			0.0326	0.6847	0.1094	0.1175	0.0098	0.0988	0.2149	0.2967	0.1281	0.1058	0.0777	0.0999			0.008	0.5067	0.0549	0.0498	0.0037	0.041	0.0771	0.1538	0.0475	0.0376	0.0267	0.0355
		0.2036	0.29	0.1093	0.0919	0.1229	0.1417	0.1929	0.0303	0.2127	-0.1765	0.1563	0.2189			0.1063	0.1657	0.0799	0.0658	0.1024	0.0899	0.1123	0.0001	0.1331	-0.2252	0.0947	0.1535			0.0139	0.0502	0.035	0.0189	0.0517	0.0313	0.034	-0.0376	0.0517	-0.2952	0.0259	0.0583
Pd Avg	750 nm	0.248233	1.2729	0.172167	0.196367	0.1957	0.210133	0.4912	0.0971333	0.133433	0.209233	0.0372	0.421667		600 nm	0.1377	0.938333	0.105867	0.118733	0.1271	0.126	0.3153	0.0759	0.109	0.121167	0.0212	0.2865		490 nm	0.0394	0.4453	0.0283333	0.0375333	0.0409	0.0280333	0.126533	0.0257	0.0472667	0.0174	0.00743333	0.126567
		0.181933	0.1788	0.104833	0.185167	0.212733	0.174833	0.2033	-0.0147333	0.3361	0.122867	0.2373	0.409			0.154333	0.130633	0.0682667	0.109067	0.133267	0.110033	0.1318	-0.016	0.240133	0.0835667	0.159467	0.2654			0.140367	0.0480667	-0.0258667	0.0275667	0.0464333	0.0323333	0.0506667	-0.0151667	0.1172	0.0292667	0.0617	0.101467
		0.112433	0.0517667	0.1661	0.1344	0.111733	0.192167	0.1886	0.165567	0.189533	0.150733	0.1967	0.142367			0.0607667	0.0337333	0.1107	0.0773	0.0630667	0.114233	0.143667	0.1096	0.121	0.0987	0.128533	0.0846333			0.0147	0.0186333	0.0306	0.0263	-0.0121667	0.0351333	0.0636	0.0356667	0.0396333	0.0275333	0.0399	0.0188333
		0.2237	0.7988	0.2214	0.196033	0.199033	0.250667	0.170167	0.231033	0.134367	0.2268	0.1569	0.1032			0.122467	0.585033	0.138867	0.124067	0.12	0.148267	0.101533	0.145	0.0895333	0.1497	0.0997	0.0611333			0.0243	0.3104	0.0328667	0.0339	0.0382	0.045	0.0313667	0.0544667	0.0319667	0.0604333	0.0253	0.0115
		0.261733	0.300133	0.207633	0.197833	0.0644	0.2362	0.1817	0.1731	0.344033	0.141267	0.169367	0.1127			0.264933	0.195733	0.1303	0.119467	0.0389	0.141567	0.1283	0.1102	0.2429	0.0935333	0.0961	0.0908333			0.1087	0.0821333	0.0404333	0.0310333	0.0154667	0.0415667	0.0457667	0.0333	0.119533	0.0278333	0.0217667	0.0369333
		0.115233	0.0813667	0.111667	0.1646	0.174967	0.1866	0.210667	0.0981667	0.1926	0.116733	0.102567	0.101667			0.0875667	0.0658667	0.0882333	0.137867	0.1073	0.131	0.143133	0.0791	0.148533	0.0826333	0.0639	0.0685667			0.0348	0.0282333	0.0382667	0.0722333	0.0376667	0.0592667	0.0549	0.0400333	0.0732667	0.0323333	0.012	0.0219
		0.0627	1.07427	0.1399	0.193667	0.00966667	0.123467	0.350133	0.427067	0.2295	0.186233	0.133433	0.2072			0.0341333	0.8618	0.113	0.1405	0.00466667	0.0947333	0.207767	0.282	0.140967	0.118033	0.0842333	0.137833			0.00426667	0.646267	0.0533667	0.0604333	-0.000933333	0.0402	0.0686	0.1412	0.0548667	0.0402667	0.0259667	0.0602
		0.186433	0.211467	0.0726333	0.1193	0.124433	0.167133	0.185967	0.0207	0.200933	-0.306433	0.147133	0.203667			0.106233	0.119	0.0420667	0.0880333	0.1026	0.104233	0.106767	-0.0049	0.115333	-0.362967	0.0924667	0.139767			0.0231333	0.0292333	0.00693333	0.0338667	0.0506333	0.0362333	0.03	-0.0423333	0.0341667	-0.436433	0.0289	0.0507333
Pd STD	750 nm	0.0621181	0.0978638	0.0127163	0.0222239	0.0392898	0.031478	0.0919134	0.00737586	0.0190904	0.0361378	0.0219536	0.106132		600 nm	0.0308248	0.0240103	0.0075527	0.0185074	0.0241576	0.0218451	0.066639	0.00910165	0.0135532	0.0255504	0.0179209	0.0703287		490 nm	0.0222331	0.0113961	0.00779829	0.0121162	0.0123843	0.0155597	0.0380277	0.0103116	0.00816476	0.0152542	0.0125285	0.0371995
		0.0428766	0.0267372	0.0528248	0.0348612	0.0202609	0.0559702	0.0301501	0.000750555	0.111574	0.0077681	0.0584236	0.256939			0.0167793	0.0260826	0.042227	0.0219787	0.0215774	0.0416721	0.0238069	0.00101489	0.0810245	0.00557345	0.0441629	0.162406			0.0162562	0.0271508	0.0264428	0.0125676	0.0216814	0.0244733	0.0178001	0.00117189	0.0569095	0.00254231	0.0244792	0.0634023
		0.0174775	0.0474546	0.0201834	0.00986509	0.192858	0.0194898	0.0162083	0.0128485	0.0128749	0.0114653	0.0489657	0.102856			0.0125133	0.0493944	0.0171	0.0119578	0.186485	0.0133508	0.013202	0.0062426	0.00753459	0.00667757	0.0327326	0.0658962			0.00928278	0.0511885	0.014163	0.011895	0.173765	0.00986779	0.00717565	0.00232451	0.00323161	0.00666508	0.01947	0.025117
		0.0233026	0.268613	0.0240056	0.0334762	0.0293151	0.0363541	0.0263944	0.0245376	0.00848842	0.010284	0.0287444	0.0710374			0.0144462	0.232295	0.0173021	0.0217049	0.0202467	0.0257811	0.0170283	0.0189945	0.00797768	0.00772075	0.0243625	0.0441272			0.00646452	0.136296	0.0152454	0.0118507	0.0111216	0.0175519	0.00963033	0.0135803	0.00735142	0.00426185	0.0179836	0.0181248
		0.0375686	0.136343	0.0137173	0.0337262	0.0166964	0.0491147	0.0219561	0.00515073	0.176578	0.0083008	0.0127257	0.0407275			0.0376471	0.10253	0.01552	0.0218523	0.0141503	0.0336632	0.0178799	0.00504777	0.140596	0.00342685	0.0069	0.0298986			0.0180269	0.0531306	0.0133133	0.0108841	0.0119375	0.0177399	0.0167381	0.00335112	0.1058	0.0025697	0.0044411	0.0154053
		0.00551936	0.0173581	0.0179937	0.00361663	0.0416342	0.0163716	0.031321	0.00525389	0.0456621	0.00505602	0.00525579	0.0488958			0.0065041	0.0164233	0.0154225	0.00436157	0.0221723	0.010022	0.0214861	0.0030315	0.0350046	0.0036074	0.00293087	0.0341305			0.0058	0.0140632	0.00881438	0.00332616	0.00830502	0.00406981	0.0102781	0.00185023	0.023029	0.00295014	0.00355528	0.00784602
		0.0103769	0.266297	0.0369014	0.074775	0.00482113	0.00442305	0.00851724	0.0604617	0.0347769	0.0211316	0.0127868	0.0677896			0.0025697	0.222832	0.0303605	0.0557778	0.00450037	0.00355715	0.00617765	0.0459488	0.0254671	0.0120542	0.00748487	0.0584131			0.0053799	0.183862	0.0144611	0.0267829	0.00406489	0.0007	0.0094652	0.0298649	0.0172715	0.00394631	0.00663049	0.0482507
		0.0155475	0.0722901	0.0325383	0.0319536	0.00469184	0.0488924	0.00675747	0.0295919	0.0185915	0.115743	0.0141804	0.0217164			0.00580029	0.0430835	0.0341002	0.0243771	0.00400375	0.0390267	0.0070713	0.0246828	0.0168832	0.120608	0.0100381	0.0166836			0.00905557	0.0197819	0.0264774	0.0135795	0.00247857	0.0279287	0.00591946	0.0200241	0.0152399	0.122603	0.00746659	0.00710657
Pd-1	Raw	1	2	3	4	5	6	7	8	9	10	11	12		Raw	1	2	3	4	5	6	7	8	9	10	11	12		Raw	1	2	3	4	5	6	7	8	9	10	11	12
t=30	750 nm	0.3355	1.2212	0.4013	1.6351	0.3341	0.3832	0.573	0.3299	0.3814	0.3986	0.1709	1.5376		600 nm	0.2342	0.9316	0.3092	1.2264	0.2586	0.2801	0.3897	0.2437	0.2836	0.2967	0.1351	1.2165		490 nm	0.1345	0.44	0.182	0.7782	0.1561	0.1545	0.1884	0.1534	0.186	0.1746	0.1118	0.7752
		0.6649	0.3246	0.8894	0.339	1.3464	0.4126	0.4629	0.099	1.5553	0.3453	0.8125	1.0919			0.6177	0.2603	0.7171	0.2518	1.0365	0.3179	0.3533	0.0793	1.245	0.2743	0.6427	0.8284			0.5237	0.1737	0.4296	0.1493	0.5934	0.1863	0.2186	0.0738	0.8252	0.1746	0.3861	0.5717
		0.2369	0.1717	0.4724	0.3121	0.4529	0.3579	0.3481	0.3111	0.3437	0.2976	0.4096	0.7641			0.175	0.1353	0.4002	0.2239	0.3673	0.2623	0.2587	0.2409	0.258	0.2332	0.3193	0.6052			0.1252	0.1099	0.2009	0.1488	0.2335	0.1579	0.1583	0.1399	0.148	0.1332	0.1952	0.4222
		0.3808	2.326	0.3877	0.3645	0.3515	0.3854	0.3157	1.0763	0.2793	0.6584	0.4507	0.4204			0.2689	2.0028	0.2926	0.2829	0.2549	0.2745	0.2281	0.8642	0.2115	0.5081	0.3538	0.3226			0.1581	1.2932	0.1639	0.1647	0.1495	0.1569	0.1387	0.6209	0.1319	0.2915	0.2095	0.1994
		0.6161	0.8395	0.3625	0.3276	0.2038	0.4084	0.5049	0.3636	1.5828	0.2805	0.2888	0.5592			0.4913	0.6621	0.2755	0.2444	0.1621	0.2905	0.4	0.2689	1.317	0.2208	0.2045	0.4049			0.264	0.316	0.1616	0.1427	0.1267	0.1672	0.253	0.1622	1.0244	0.13	0.1208	0.2499
		0.3562	0.446	0.3457	0.528	0.3052	0.3618	0.8182	0.2701	0.3798	0.3142	0.4889	0.315			0.302	0.3799	0.2946	0.4562	0.2147	0.2825	0.6119	0.2254	0.3128	0.2494	0.3826	0.249			0.1942	0.2364	0.1831	0.2837	0.1327	0.1785	0.4026	0.1526	0.1937	0.1568	0.2603	0.1534
		0.1864	2.1079	0.7053	0.4056	0.1228	0.3035	1.6	1.8054	1.9621	0.7401	0.5846	1.4759			0.1418	1.7423	0.6245	0.3326	0.098	0.2605	1.1514	1.4483	1.5855	0.5929	0.4839	1.2064			0.1058	1.3213	0.3704	0.2228	0.085	0.1655	0.6531	1.0421	0.8639	0.425	0.3695	0.9426
		1.0584	0.3597	0.1986	0.4694	0.5736	0.8163	0.4118	0.3125	0.3168	0.6645	0.2557	0.3483			0.8374	0.2681	0.1519	0.387	0.4894	0.6562	0.2966	0.244	0.217	0.5192	0.1909	0.2623			0.6308	0.1688	0.1131	0.2367	0.3626	0.5186	0.1796	0.1703	0.1234	0.3495	0.1237	0.1536
Pd-2	Raw	1	2	3	4	5	6	7	8	9	10	11	12		Raw	1	2	3	4	5	6	7	8	9	10	11	12		Raw	1	2	3	4	5	6	7	8	9	10	11	12
t=30	750 nm	0.4098	1.2325	0.4863	0.5953	0.424	0.3751	0.8169	0.3366	0.3103	0.4013	0.1524	1.7524		600 nm	0.2837	0.8855	0.3674	0.4499	0.3222	0.2637	0.5841	0.2472	0.2207	0.2843	0.1178	1.3507		490 nm	0.1598	0.4041	0.2193	0.2793	0.1771	0.1421	0.3045	0.1596	0.1428	0.1539	0.0945	0.8925
		0.4307	0.3468	0.7356	0.3589	1.9817	0.3276	0.532	0.0967	2.2835	0.3703	0.9992	1.6143			0.3779	0.2743	0.5839	0.2514	1.6235	0.248	0.4098	0.0779	1.7994	0.2954	0.7915	1.1898			0.3344	0.1791	0.3655	0.1391	0.9536	0.1485	0.2662	0.0728	1.2016	0.1743	0.4631	0.791
		0.2495	0.1657	0.4873	0.4223	0.4977	0.3645	0.3332	0.3136	0.3513	0.2903	0.4981	0.1308			0.1807	0.1313	0.3973	0.307	0.4231	0.2586	0.2454	0.2327	0.2557	0.2177	0.3843	0.1014			0.1263	0.1076	0.1961	0.1826	0.2593	0.1524	0.1481	0.1339	0.1455	0.1241	0.235	0.0765
		0.4149	2.3709	0.391	0.3239	0.3868	0.4078	0.3348	1.5863	0.2714	0.538	0.3095	0.1406			0.2954	2.0321	0.276	0.2377	0.2737	0.2794	0.2377	1.2431	0.1988	0.4111	0.2332	0.1141			0.1746	1.277	0.1436	0.1351	0.1575	0.1507	0.1395	0.8748	0.1208	0.2408	0.1341	0.0828
		0.6631	0.8556	0.3414	0.3762	0.1964	0.4113	0.3036	0.3477	2.5239	0.3379	0.3257	0.3664			0.538	0.6715	0.2453	0.2689	0.1575	0.2831	0.235	0.2503	2.0133	0.2666	0.2242	0.2512			0.2851	0.3245	0.1412	0.1481	0.1235	0.1504	0.1396	0.1489	1.5257	0.1511	0.1295	0.1492
		0.4136	0.3837	0.3828	1.1798	0.2797	0.3602	0.4534	0.2276	0.4425	0.2805	0.3226	0.1646			0.3586	0.328	0.3343	0.9986	0.2024	0.2765	0.3185	0.1883	0.3641	0.2226	0.2534	0.1357			0.2244	0.2108	0.2016	0.656	0.1263	0.1699	0.1863	0.129	0.2451	0.1419	0.1683	0.1116
		0.274	2.2078	0.328	0.5958	0.127	0.2968	1.1772	1.9908	2.1419	1.2258	0.5228	0.7511			0.2081	1.8416	0.2868	0.4891	0.1025	0.2511	0.8342	1.5829	1.741	0.9409	0.4091	0.5685			0.1364	1.422	0.174	0.3157	0.0888	0.1592	0.4887	1.1327	0.9967	0.638	0.287	0.382
		0.7541	0.4416	0.2116	0.4451	0.4542	1.8792	0.3607	0.1936	0.357	0.48	0.2952	0.3141			0.5719	0.3214	0.1623	0.3906	0.3917	1.4555	0.2583	0.1547	0.2357	0.3817	0.2226	0.2382			0.3936	0.1972	0.116	0.3162	0.2694	0.8885	0.1512	0.1164	0.127	0.2555	0.1381	0.1392
Pd-3	Raw	1	2	3	4	5	6	7	8	9	10	11	12		Raw	1	2	3	4	5	6	7	8	9	10	11	12		Raw	1	2	3	4	5	6	7	8	9	10	11	12
t=30	750 nm	0.4185	1.1167	0.9131	0.5895	0.3481	0.3543	0.6678	0.3248	0.3427	0.3737	0.2071	1.6424		600 nm	0.292	0.8642	0.7167	0.4404	0.2635	0.2605	0.4747	0.2381	0.2528	0.2736	0.1636	1.3197		490 nm	0.1652	0.4125	0.4929	0.2836	0.1502	0.1473	0.2285	0.1506	0.1641	0.1607	0.1316	0.866
		0.5017	0.3077	0.5729	0.3204	1.7187	0.3015	0.398	0.1002	1.709	0.3155	0.6534	1.8577			0.4367	0.2482	0.4461	0.2366	1.4002	0.2294	0.3	0.081	1.3788	0.2517	0.4985	1.4929			0.3774	0.1628	0.259	0.1369	0.9883	0.1412	0.1826	0.0759	0.9656	0.1603	0.3013	0.9581
		0.4449	0.1627	0.4238	0.2623	0.4749	0.3377	0.3715	0.3021	0.3425	0.2875	0.3996	0.4243			0.3442	0.1282	0.3428	0.1913	0.3917	0.2431	0.2783	0.2325	0.2585	0.2268	0.3128	0.3153			0.2389	0.105	0.1761	0.1338	0.2409	0.1443	0.1689	0.1374	0.153	0.1293	0.1865	0.1828
		0.397	2.1581	0.3909	0.4374	0.3229	0.4282	0.2875	1.6485	0.2762	0.6986	0.2973	0.4086			0.267	1.8358	0.2975	0.3238	0.2323	0.2977	0.2108	1.3435	0.2083	0.5428	0.2301	0.3124			0.1415	1.0338	0.1672	0.1831	0.1356	0.1634	0.1309	0.9103	0.1279	0.3204	0.1374	0.1917
		0.5537	1.0512	0.3496	0.3459	0.2273	0.3339	0.3194	0.3359	1.3881	0.2889	0.309	0.4724			0.4154	0.8452	0.2537	0.2518	0.1763	0.2357	0.25	0.2443	1.0828	0.2218	0.2253	0.3361			0.2249	0.4137	0.1393	0.1442	0.1316	0.1344	0.1441	0.1442	0.6381	0.1325	0.139	0.2091
		0.3928	0.4438	0.2772	0.7871	0.4291	0.3235	0.3714	0.2166	0.3005	0.2878	0.2829	0.2763			0.3433	0.3854	0.2394	0.7134	0.2988	0.2508	0.2626	0.177	0.249	0.2331	0.2228	0.2177			0.2077	0.2414	0.1529	0.3846	0.1663	0.1608	0.1559	0.1246	0.1628	0.1527	0.1437	0.1372
		0.1838	2.265	0.4194	0.36	0.1343	0.3287	1.3827	2.1471	2.0709	0.7459	0.2889	1.5458			0.145	1.9103	0.3717	0.2918	0.1078	0.2799	0.9899	1.7706	1.6938	0.5948	0.225	1.2431			0.1066	1.4981	0.2285	0.1914	0.0933	0.1773	0.5763	1.3393	0.8134	0.4453	0.1456	0.9649
		0.3729	0.5158	0.4042	0.3907	0.545	0.5665	0.3839	0.249	0.3447	0.5355	0.2936	0.3399			0.2518	0.357	0.3418	0.32	0.4646	0.4398	0.2749	0.1858	0.2441	0.41	0.2132	0.2587			0.1385	0.1986	0.291	0.2336	0.3253	0.2998	0.1691	0.1191	0.1412	0.2629	0.1249	0.1501
Pd-1	Blanked	1	2	3	4	5	6	7	8	9	10	11	12		Blanked	1	2	3	4	5	6	7	8	9	10	11	12		Blanked	1	2	3	4	5	6	7	8	9	10	11	12
t=30	750 nm	0.2025	1.0504	0.2693	1.5104	0.2238	0.2474	0.4691	0.1445	0.2021	0.2488	0.0609	1.4191		600 nm	0.1172	0.8015	0.1929	1.1194	0.1638	0.1599	0.3013	0.1126	0.1634	0.1632	0.0405	1.1128		490 nm	0.0246	0.3173	0.0707	0.677	0.0657	0.0379	0.1043	0.031	0.0766	0.0467	0.0221	0.6764
		0.4286	0.1983	0.4283	0.2117	1.2059	0.2765	0.3396	-0.0148	1.4313	0.236	0.6676	0.9696			0.4088	0.1488	0.3556	0.1402	0.9116	0.1976	0.2455	-0.0173	1.1373	0.1789	0.5167	0.7215			0.3336	0.0671	0.1381	0.0414	0.4718	0.07	0.1145	-0.0178	0.7237	0.0837	0.2647	0.4688
		0.1013	0.0389	0.3284	0.1845	0.0535	0.2218	0.214	0.1981	0.2318	0.1722	0.2886	0.6165			0.0546	0.0193	0.2748	0.1122	-0.0081	0.1419	0.1656	0.1435	0.161	0.1231	0.2131	0.473			0.0086	-0.0009	0.0809	0.0413	-0.1188	0.0424	0.0741	0.0485	0.0561	0.0279	0.0933	0.2949
		0.2505	2.1957	0.2465	0.2261	0.235	0.2527	0.2083	0.9482	0.1703	0.5344	0.3215	0.2907			0.1534	1.8886	0.1654	0.1605	0.153	0.1569	0.1348	0.7524	0.1229	0.4032	0.2388	0.2103			0.0467	1.1846	0.0394	0.0477	0.0518	0.0434	0.0497	0.5146	0.0483	0.1925	0.0989	0.0929
		0.3687	0.7389	0.2533	0.2003	0.0716	0.2936	0.4052	0.2194	1.466	0.174	0.1727	0.3888			0.3533	0.5755	0.1804	0.1312	0.0457	0.1913	0.3141	0.148	1.2155	0.129	0.1024	0.2909			0.1428	0.2334	0.0714	0.0339	0.015	0.0731	0.1703	0.0483	0.9279	0.043	0.0255	0.145
		0.2276	0.3368	0.2359	0.4234	0.1856	0.2486	0.6771	0.1508	0.2465	0.2119	0.3562	0.1792			0.1863	0.2839	0.1997	0.3687	0.1122	0.185	0.5029	0.1263	0.1937	0.1601	0.2642	0.1276			0.0829	0.1448	0.0932	0.201	0.0346	0.0855	0.3038	0.0597	0.0793	0.0712	0.1462	0.0372
		0.0735	1.7368	0.5782	0.3066	0.0137	0.1725	1.4849	1.6904	1.8464	0.6055	0.4606	1.3515			0.044	1.3899	0.5119	0.2477	0.006	0.1466	1.0514	1.3488	1.486	0.4723	0.3752	1.0973			0.013	0.9786	0.2633	0.1421	-0.0022	0.0569	0.5584	0.9479	0.7695	0.3083	0.2667	0.8387
		0.9264	0.2299	0.0774	0.3427	0.4467	0.6996	0.2932	0.1322	0.1929	-0.7798	0.147	0.2337			0.7214	0.1522	0.048	0.2753	0.378	0.5528	0.1932	0.0823	0.109	-0.7681	0.0953	0.1633			0.5196	0.0569	0.0146	0.1294	0.2562	0.4189	0.0806	0.0134	0.0202	-0.7717	0.0317	0.0585
Pd-2	Blanked	1	2	3	4	5	6	7	8	9	10	11	12		Blanked	1	2	3	4	5	6	7	8	9	10	11	12		Blanked	1	2	3	4	5	6	7	8	9	10	11	12
t=30	750 nm	0.2834	1.0785	0.368	0.4775	0.2984	0.2643	0.7007	0.1639	0.1376	0.2666	0.0436	1.6479		600 nm	0.1731	0.7672	0.267	0.3536	0.2149	0.169	0.4846	0.1373	0.1153	0.1651	0.0249	1.2636		490 nm	0.056	0.2929	0.1249	0.1883	0.0746	0.0527	0.2103	0.061	0.0504	0.0391	0.0063	0.809
		0.1177	0.1432	0.2575	0.2461	1.8672	0.212	0.4191	-0.0154	2.1713	0.2646	0.8713	1.5121			0.1036	0.094	0.2091	0.1553	1.5276	0.1515	0.3133	-0.0165	1.7044	0.2043	0.6836	1.1026			0.0863	0.0103	0.0639	0.0484	0.863	0.0574	0.1745	-0.0163	1.1124	0.0879	0.36	0.7066
		0.1166	0.0294	0.3546	0.3095	0.3608	0.2462	0.1864	0.2044	0.2412	0.1789	0.3732	0.031			0.066	0.0138	0.2877	0.2124	0.306	0.1572	0.1437	0.1396	0.1621	0.1219	0.2762	0.0166			0.0173	-0.0028	0.0928	0.0928	0.1511	0.057	0.0571	0.0456	0.0571	0.0337	0.1327	-0.0036
		0.2711	2.2404	0.2664	0.2093	0.2695	0.2902	0.2206	1.4667	0.1476	0.418	0.1766	0.0455			0.1667	1.9192	0.1665	0.1394	0.1732	0.1779	0.1403	1.1398	0.0994	0.312	0.1138	0.0347			0.0493	1.1702	0.0394	0.0416	0.0624	0.0544	0.0476	0.777	0.0274	0.148	0.0187	0.0078
		0.3929	0.7503	0.2189	0.2588	0.0855	0.2925	0.1892	0.2087	2.4025	0.2156	0.1976	0.2087			0.398	0.5811	0.1373	0.1671	0.0637	0.1808	0.1372	0.1402	1.9075	0.1588	0.11	0.1584			0.172	0.2386	0.0378	0.052	0.0343	0.0533	0.0469	0.0458	1.4246	0.047	0.0204	0.0679
		0.2838	0.2523	0.2681	1.075	0.1656	0.2507	0.3017	0.1162	0.3335	0.1746	0.2001	0.0602			0.2428	0.2104	0.2367	0.9109	0.1122	0.1839	0.2127	0.0985	0.2705	0.131	0.1452	0.0453			0.1151	0.0976	0.1102	0.5735	0.0432	0.0829	0.0955	0.0447	0.1559	0.0547	0.0652	0.0252
		0.1347	1.6535	0.2191	0.4886	0.0092	0.1754	1.0521	1.8823	2.033	1.1209	0.3949	0.6345			0.0875	1.3094	0.1918	0.398	0.0036	0.1465	0.7262	1.4904	1.6486	0.8508	0.2969	0.4657			0.0217	0.9057	0.0854	0.2302	-0.0039	0.0609	0.3852	1.0452	0.9098	0.5526	0.1786	0.2827
		0.6262	0.3113	0.0732	0.3346	0.3209	1.7725	0.2536	-0.0126	0.2385	-0.6661	0.1957	0.2102			0.4615	0.2071	0.0399	0.2964	0.2772	1.364	0.1677	-0.0288	0.1339	-0.7319	0.1357	0.1494			0.2886	0.0888	-0.0006	0.2287	0.1629	0.8019	0.0654	-0.0588	0.0302	-0.819	0.0554	0.0538
Pd-3	Blanked	1	2	3	4	5	6	7	8	9	10	11	12		Blanked	1	2	3	4	5	6	7	8	9	10	11	12		Blanked	1	2	3	4	5	6	7	8	9	10	11	12
t=30	750 nm	0.3043	0.9571	0.7903	0.4616	0.2182	0.2202	0.5594	0.1553	0.1615	0.2183	0.0979	1.519		600 nm	0.1942	0.7471	0.6116	0.3303	0.1506	0.1431	0.3821	0.1269	0.1383	0.1338	0.07	1.2142		490 nm	0.0729	0.3036	0.3937	0.1779	0.042	0.0342	0.141	0.0487	0.0619	0.0243	0.0426	0.7656
		0.192	0.166	0.1571	0.1935	1.597	0.1568	0.2896	-0.0122	1.596	0.2038	0.5327	1.7381			0.1703	0.1217	0.1206	0.1249	1.2971	0.1021	0.2076	-0.0143	1.2816	0.1541	0.3983	1.389			0.1422	0.043	-0.004	0.0283	0.8907	0.0177	0.0949	-0.0144	0.8732	0.0667	0.2071	0.859
		0.3204	0.0477	0.3076	0.1515	0.3436	0.2222	0.2196	0.1907	0.218	0.1731	0.2781	0.3001			0.2363	0.0314	0.2487	0.0985	0.2895	0.1446	0.1699	0.1377	0.1488	0.1274	0.2063	0.2083			0.1365	0.0139	0.0881	0.0462	0.1501	0.0511	0.0706	0.0477	0.0474	0.0358	0.0837	0.0799
		0.2777	2.0368	0.2645	0.3121	0.2083	0.3099	0.1597	1.5315	0.1602	0.5634	0.1759	0.2749			0.1627	1.7328	0.1873	0.2154	0.1336	0.1966	0.0999	1.2427	0.1148	0.4297	0.1238	0.1961			0.0422	0.9363	0.0621	0.0803	0.0412	0.068	0.0253	0.8154	0.04	0.2146	0.0362	0.0804
		0.2898	0.9436	0.2474	0.2301	0.1115	0.2128	0.2062	0.2027	1.2711	0.1738	0.1775	0.3022			0.2925	0.7526	0.1661	0.1513	0.0785	0.1305	0.1512	0.1369	0.9814	0.1208	0.1084	0.2267			0.1244	0.3256	0.0564	0.0479	0.0393	0.0332	0.049	0.043	0.5412	0.0358	0.0274	0.1102
		0.2706	0.3241	0.1665	0.6769	0.3126	0.2143	0.2386	0.1088	0.1909	0.1762	0.1692	0.1536			0.236	0.279	0.1436	0.621	0.2015	0.1599	0.1655	0.0881	0.1551	0.136	0.123	0.1104			0.1058	0.1393	0.0626	0.2981	0.0743	0.0757	0.069	0.0406	0.0739	0.0606	0.0485	0.035
		0.0751	1.7574	0.3096	0.2502	0.0264	0.1988	1.2637	2.0331	1.9569	0.638	0.1698	1.4208			0.0512	1.4224	0.278	0.1982	0.0187	0.1673	0.8869	1.6717	1.597	0.5021	0.1224	1.1336			0.0187	1.0206	0.1406	0.103	0.0097	0.0694	0.4782	1.2447	0.7225	0.3574	0.0494	0.8603
		0.2432	0.391	0.0775	0.2639	0.4224	0.4477	0.2765	0.0793	0.2314	-0.2483	0.1834	0.2341			0.1365	0.2495	0.0354	0.2087	0.3586	0.3388	0.1829	0.0352	0.1482	-0.2868	0.1172	0.1683			0.0295	0.0966	-0.0148	0.1269	0.2253	0.2036	0.0809	-0.0262	0.0505	-0.3539	0.0341	0.0639
Pd avg	750 nm	0.2634	1.02867	0.475867	0.8165	0.2468	0.243967	0.5764	0.154567	0.167067	0.244567	0.0674667	1.52867		600 nm	0.1615	0.771933	0.357167	0.6011	0.176433	0.157333	0.389333	0.1256	0.139	0.154033	0.0451333	1.19687		490 nm	0.0511667	0.3046	0.196433	0.347733	0.0607667	0.0416	0.151867	0.0469	0.0629667	0.0367	0.0236667	0.750333
t=30		0.2461	0.169167	0.280967	0.2171	1.5567	0.2151	0.349433	-0.0141333	1.73287	0.2348	0.690533	1.4066			0.227567	0.1215	0.228433	0.140133	1.24543	0.1504	0.255467	-0.0160333	1.37443	0.1791	0.532867	1.07103			0.187367	0.0401333	0.066	0.0393667	0.741833	0.0483667	0.127967	-0.0161667	0.9031	0.0794333	0.277267	0.678133
		0.179433	0.0386667	0.3302	0.215167	0.252633	0.230067	0.206667	0.197733	0.230333	0.174733	0.3133	0.315867			0.118967	0.0215	0.2704	0.141033	0.1958	0.1479	0.159733	0.140267	0.1573	0.124133	0.231867	0.232633			0.0541333	0.0034	0.0872667	0.0601	0.0608	0.0501667	0.0672667	0.0472667	0.0535333	0.0324667	0.103233	0.123733
		0.266433	2.15763	0.259133	0.249167	0.2376	0.284267	0.1962	1.31547	0.159367	0.505267	0.224667	0.2037			0.160933	1.84687	0.173067	0.171767	0.153267	0.177133	0.125	1.04497	0.112367	0.381633	0.1588	0.147033			0.0460667	1.09703	0.0469667	0.0565333	0.0518	0.0552667	0.0408667	0.702333	0.0385667	0.185033	0.0512667	0.0603667
		0.350467	0.810933	0.239867	0.229733	0.0895333	0.2663	0.266867	0.210267	1.7132	0.1878	0.1826	0.2999			0.347933	0.6364	0.161267	0.149867	0.0626333	0.167533	0.200833	0.1417	1.36813	0.1362	0.106933	0.225333			0.1464	0.265867	0.0552	0.0446	0.0295333	0.0532	0.0887333	0.0457	0.964567	0.0419333	0.0244333	0.1077
		0.260667	0.3044	0.2235	0.7251	0.221267	0.237867	0.4058	0.125267	0.256967	0.187567	0.241833	0.131			0.2217	0.257767	0.193333	0.633533	0.141967	0.176267	0.2937	0.1043	0.206433	0.142367	0.177467	0.0944333			0.101267	0.127233	0.0886667	0.357533	0.0507	0.0813667	0.1561	0.0483333	0.103033	0.0621667	0.0866333	0.0324667
		0.0944333	1.7159	0.368967	0.348467	0.0164333	0.182233	1.2669	1.8686	1.94543	0.788133	0.341767	1.1356			0.0609	1.3739	0.327233	0.2813	0.00943333	0.153467	0.888167	1.50363	1.5772	0.6084	0.264833	0.898867			0.0178	0.9683	0.1631	0.158433	0.0012	0.0624	0.473933	1.07927	0.8006	0.4061	0.1649	0.660567
		0.5986	0.310733	0.0760333	0.313733	0.396667	0.973267	0.274433	0.0663	0.220933	-0.564733	0.175367	0.226			0.4398	0.202933	0.0411	0.260133	0.337933	0.751867	0.181267	0.0295667	0.130367	-0.5956	0.116067	0.160333			0.279233	0.0807667	-0.000266667	0.161667	0.2148	0.4748	0.0756333	-0.0238667	0.0336333	-0.6482	0.0404	0.0587333
Pd STD	750 nm	0.0537663	0.0635511	0.276743	0.600988	0.0447745	0.0222496	0.116732	0.00972077	0.0326083	0.0244267	0.0277392	0.114706		600 nm	0.0397891	0.0275072	0.223439	0.449012	0.0339606	0.0131394	0.0918638	0.0124012	0.0240576	0.0175483	0.0229042	0.0768797		490 nm	0.0245101	0.0122307	0.172974	0.285201	0.0168506	0.00978928	0.053829	0.0150808	0.0131325	0.0113912	0.0182006	0.0676054
		0.162357	0.0276862	0.137114	0.0267125	0.332487	0.0599102	0.0653076	0.00170098	0.388522	0.0304178	0.170461	0.394963			0.160457	0.0274005	0.118687	0.0152001	0.311233	0.0477595	0.0535502	0.00155349	0.294727	0.0251006	0.143335	0.334868			0.129689	0.0285083	0.0710733	0.0102031	0.234265	0.0272951	0.0414735	0.00170392	0.196067	0.0112256	0.0772207	0.196651
		0.12232	0.00915223	0.0235516	0.0833447	0.172669	0.0139733	0.0177734	0.00685736	0.0116693	0.00363639	0.0521399	0.293068			0.101773	0.00900389	0.0198688	0.0621838	0.176775	0.00816639	0.0140507	0.00295691	0.00738173	0.00289194	0.038544	0.229171			0.0714641	0.00914276	0.00599361	0.0284248	0.155539	0.00734461	0.00897682	0.00149778	0.0053351	0.00409186	0.0259664	0.154002
		0.0141878	0.107005	0.010982	0.0551454	0.0306827	0.0290579	0.0322026	0.319708	0.0113729	0.0769536	0.0838609	0.137233			0.00682373	0.0999625	0.0123387	0.0392327	0.0198013	0.0198611	0.0219105	0.258541	0.0119375	0.0617427	0.0694622	0.0975423			0.00359212	0.139385	0.0131059	0.0208073	0.0106	0.0123229	0.013522	0.163712	0.0105235	0.033922	0.0421695	0.0459511
		0.0539142	0.115034	0.0183957	0.0292517	0.0202535	0.0463356	0.120101	0.00845951	0.604853	0.0240757	0.0132102	0.090072			0.0529544	0.100671	0.0219528	0.0179929	0.016426	0.0324987	0.0983413	0.0057	0.481548	0.019997	0.00400666	0.0662606			0.0240033	0.0517959	0.0168321	0.00949052	0.0128321	0.0199502	0.0706466	0.00265141	0.44284	0.00567568	0.00361985	0.0386107
		0.0293873	0.0455646	0.0519226	0.328463	0.0797266	0.0204363	0.237062	0.0224199	0.0718739	0.0210885	0.100242	0.0626364			0.0308453	0.0410938	0.0468754	0.271317	0.0515574	0.0141846	0.182703	0.0197494	0.0587443	0.0155597	0.075929	0.0434111			0.0165718	0.0258101	0.0241216	0.193231	0.0208856	0.00507674	0.128596	0.010055	0.0458634	0.00836082	0.0522577	0.00638853
		0.0348811	0.0550128	0.186766	0.124592	0.00891983	0.0144202	0.216418	0.17176	0.093827	0.288642	0.152507	0.435346			0.0233159	0.0581743	0.165632	0.104052	0.00811439	0.0119801	0.162604	0.161856	0.0830886	0.210453	0.129415	0.375572			0.00441928	0.0581384	0.0910593	0.065154	0.00741013	0.00638357	0.0866788	0.151304	0.097446	0.129226	0.109296	0.32742
		0.342435	0.0805515	0.00245425	0.0433465	0.0667313	0.703522	0.0198807	0.0732701	0.0245358	0.279874	0.0253244	0.0136847			0.293053	0.0487836	0.00638514	0.0457749	0.0534836	0.540814	0.0128282	0.0557638	0.0198374	0.26804	0.0202238	0.00979302			0.245184	0.0210339	0.0147028	0.058066	0.047528	0.303042	0.0088636	0.0361565	0.015439	0.255966	0.0130457	0.00505404

## Sheet: 752
752-1	Raw	1	2	3	4	5	6	7	8	9	10	11	12		Raw	1	2	3	4	5	6	7	8	9	10	11	12		Raw	1	2	3	4	5	6	7	8	9	10	11	12
t=0	750 nm	0.0942	0.1105	0.0941	0.0953	0.0868	0.0854	0.0851	0.1404	0.1466	0.0914	0.0916	0.0908		600 nm	0.0788	0.0789	0.08	0.0802	0.0735	0.0723	0.0723	0.0803	0.0812	0.0763	0.0768	0.0755		490 nm	0.0753	0.0739	0.0771	0.0769	0.0715	0.0697	0.0706	0.0726	0.0738	0.0728	0.0735	0.0724
		0.1627	0.1001	0.2171	0.0869	0.0885	0.0986	0.0853	0.0944	0.0915	0.0843	0.091	0.0837			0.1496	0.0849	0.1802	0.0738	0.0741	0.0842	0.0713	0.0787	0.0768	0.0716	0.0758	0.0713			0.1456	0.0801	0.1582	0.0714	0.0714	0.081	0.0693	0.0751	0.0732	0.0689	0.0721	0.0689
		0.0959	0.117	0.091	0.0938	0.1376	0.0932	0.1123	0.0908	0.0873	0.0913	0.0884	0.0918			0.08	0.1014	0.075	0.0785	0.1271	0.0785	0.0855	0.0772	0.074	0.0772	0.0744	0.0775			0.0763	0.0982	0.0721	0.0752	0.1212	0.0758	0.08	0.0741	0.0711	0.0736	0.0715	0.0736
		0.0936	0.0936	0.0972	0.0916	0.0934	0.0983	0.0902	0.0897	0.0873	0.0902	0.0846	0.089			0.0786	0.0787	0.0822	0.078	0.0788	0.0835	0.076	0.0758	0.0733	0.0755	0.0714	0.0751			0.0751	0.0751	0.0778	0.075	0.0749	0.0804	0.0728	0.0727	0.0702	0.0719	0.0688	0.0719
		0.2643	0.0868	0.0885	0.0898	0.0923	0.0976	0.0881	0.0933	0.093	0.0823	0.0881	0.1374			0.1025	0.0741	0.0751	0.0763	0.077	0.0837	0.0749	0.0776	0.0791	0.0698	0.0744	0.0774			0.0765	0.0713	0.0722	0.0734	0.0736	0.08	0.0723	0.0739	0.0757	0.0675	0.0712	0.0698
		0.094	0.084	0.0954	0.0951	0.0878	0.0918	0.0955	0.0897	0.0934	0.0861	0.0903	0.0872			0.0796	0.071	0.0809	0.0793	0.0739	0.0776	0.0789	0.0756	0.0788	0.0733	0.0768	0.074			0.0754	0.0685	0.0767	0.0742	0.0704	0.0738	0.0749	0.073	0.0753	0.0706	0.0736	0.0711
		0.0914	0.6261	0.102	0.0869	0.0901	0.087	0.0913	0.0858	0.0887	0.089	0.0878	0.0864			0.0768	0.6073	0.0866	0.073	0.0744	0.0729	0.0773	0.0719	0.0748	0.0751	0.0742	0.0736			0.0742	0.5896	0.0816	0.0696	0.0703	0.0694	0.0735	0.0695	0.0712	0.0712	0.0707	0.0705
		0.0929	0.0895	0.3765	0.087	0.0888	0.0887	0.0877	0.11	0.0945	1.0538	0.0842	0.0862			0.0781	0.0754	0.3596	0.073	0.0745	0.0751	0.0746	0.0925	0.0799	0.9491	0.0716	0.0727			0.0751	0.072	0.3583	0.0686	0.071	0.0718	0.0716	0.0878	0.0763	0.847	0.0689	0.0698
752-2	Raw	1	2	3	4	5	6	7	8	9	10	11	12		Raw	1	2	3	4	5	6	7	8	9	10	11	12		Raw	1	2	3	4	5	6	7	8	9	10	11	12
t=0	750 nm	0.091	0.1024	0.1016	0.0942	0.0865	0.089	0.0881	0.1423	0.1366	0.1305	0.0959	0.0879		600 nm	0.0762	0.0761	0.0866	0.0792	0.0727	0.0748	0.0746	0.083	0.0776	0.1169	0.0803	0.0739		490 nm	0.0726	0.0724	0.0824	0.075	0.0702	0.0722	0.0714	0.0737	0.07	0.1162	0.076	0.0708
		0.1367	0.0891	0.2904	0.0855	0.0846	0.0845	0.0861	0.0914	0.0908	0.0795	0.0988	0.0892			0.125	0.0759	0.2354	0.0719	0.0705	0.0704	0.0724	0.0769	0.0764	0.0678	0.0836	0.0754			0.1215	0.0731	0.1994	0.0694	0.0674	0.0673	0.0696	0.0729	0.0725	0.0653	0.0793	0.0723
		0.091	0.0989	0.0933	0.0956	0.1178	0.0884	0.108	0.0949	0.0925	0.091	0.0871	0.091			0.076	0.0805	0.0766	0.0794	0.1084	0.0748	0.0791	0.081	0.0773	0.0767	0.0736	0.0769			0.0722	0.0759	0.0725	0.0754	0.1048	0.0718	0.0736	0.0779	0.0729	0.0727	0.0708	0.0735
		0.0889	0.0979	0.0894	0.2292	0.2556	0.2101	0.1863	0.0872	0.0869	0.0889	0.0874	0.0943			0.0753	0.0843	0.0752	0.1388	0.1841	0.0986	0.0772	0.0737	0.072	0.0743	0.0739	0.0796			0.0717	0.0814	0.0706	0.0725	0.0719	0.0751	0.0735	0.0708	0.0686	0.0709	0.0715	0.0758
		0.2277	0.0806	0.0915	0.145	0.1944	0.1374	0.0857	0.092	0.0875	0.0829	0.0928	0.1287			0.0931	0.0683	0.0765	0.0767	0.0759	0.0784	0.0722	0.0755	0.0744	0.07	0.0784	0.0798			0.0722	0.0652	0.0729	0.0722	0.0722	0.0745	0.0693	0.0717	0.0718	0.0668	0.074	0.0732
		0.0873	0.0852	0.0863	0.0851	0.084	0.0881	0.0978	0.0895	0.0898	0.0846	0.0945	0.0875			0.0733	0.0716	0.0728	0.0706	0.0708	0.0749	0.0795	0.0758	0.0758	0.0727	0.0814	0.0747			0.069	0.0682	0.0702	0.0665	0.0673	0.0703	0.0749	0.0724	0.0722	0.0695	0.0781	0.0715
		0.0879	0.5661	0.0884	0.0863	0.0874	0.0895	0.088	0.0857	0.0897	0.0889	0.1133	0.0916			0.0739	0.5532	0.0742	0.0723	0.0733	0.0749	0.0745	0.0727	0.0766	0.0754	0.097	0.0778			0.0706	0.5491	0.0697	0.0689	0.0697	0.0709	0.0709	0.0697	0.0734	0.071	0.0908	0.0739
		0.0877	0.0932	0.2045	0.0896	0.0888	0.0842	0.0875	0.1786	0.087	1.623	0.0871	0.0891			0.0735	0.0785	0.1913	0.0751	0.074	0.0712	0.074	0.1617	0.0731	1.5616	0.075	0.0755			0.0707	0.0749	0.1877	0.0706	0.0701	0.0688	0.0709	0.1564	0.0693	1.511	0.0725	0.0736
752-3	Raw	1	2	3	4	5	6	7	8	9	10	11	12		Raw	1	2	3	4	5	6	7	8	9	10	11	12		Raw	1	2	3	4	5	6	7	8	9	10	11	12
t=0	750 nm	0.0782	0.1183	0.0785	0.1166	0.1046	0.1035	0.0816	0.1299	0.1382	0.083	0.0843	0.0878		600 nm	0.0659	0.0789	0.0666	0.1044	0.0922	0.091	0.0694	0.0716	0.0734	0.0701	0.071	0.075		490 nm	0.0636	0.0734	0.0643	0.1041	0.0891	0.0893	0.0664	0.0639	0.0649	0.0666	0.0678	0.0713
		0.1528	0.0932	0.3557	0.085	0.0914	0.0927	0.0839	0.0894	0.092	0.0802	0.0913	0.0884			0.1385	0.0787	0.2844	0.0714	0.0753	0.0773	0.07	0.0739	0.0769	0.0682	0.0753	0.0736			0.1323	0.0747	0.2352	0.0687	0.0716	0.0736	0.0673	0.0706	0.0725	0.0664	0.0711	0.0703
		0.0894	0.1006	0.0958	0.123	0.1099	0.0897	0.1084	0.0857	0.0951	0.0889	0.0836	0.0903			0.0743	0.0855	0.0794	0.1099	0.0854	0.0754	0.0776	0.0722	0.0803	0.0752	0.0706	0.0758			0.0711	0.0825	0.0752	0.1094	0.0766	0.0723	0.072	0.0703	0.0761	0.0717	0.068	0.0723
		0.0867	0.09	0.0855	0.085	0.0854	0.0828	0.0997	0.0838	0.0885	0.0944	0.0797	0.0904			0.0725	0.0751	0.072	0.0717	0.072	0.0703	0.0867	0.0702	0.0729	0.0786	0.0675	0.0751			0.0694	0.0713	0.0684	0.0682	0.0689	0.0673	0.0845	0.0675	0.0692	0.0746	0.0645	0.0714
		0.2721	0.0901	0.0852	0.0863	0.0997	0.1149	0.0858	0.095	0.0842	0.0857	0.0824	0.1493			0.1022	0.0767	0.0716	0.0725	0.0843	0.1	0.0723	0.0754	0.0711	0.0729	0.07	0.0864			0.0754	0.0742	0.0682	0.0693	0.0804	0.0956	0.0699	0.0705	0.0683	0.07	0.0671	0.0773
		0.0902	0.0831	0.094	0.0922	0.0796	0.0863	0.0959	0.0857	0.087	0.0949	0.0815	0.0939			0.0765	0.0705	0.0805	0.0773	0.0666	0.0723	0.0769	0.0705	0.0739	0.0828	0.0695	0.08			0.0719	0.0672	0.0769	0.0733	0.0637	0.0688	0.0725	0.0669	0.0707	0.0801	0.0669	0.076
		0.1099	0.374	0.0875	0.0853	0.0827	0.092	0.0896	0.087	0.0891	0.0928	0.0845	0.0911			0.0951	0.3534	0.0733	0.0722	0.0691	0.0779	0.0752	0.0736	0.0757	0.0784	0.0712	0.0775			0.0913	0.3391	0.0685	0.0686	0.0658	0.0738	0.0713	0.0698	0.0728	0.0741	0.0675	0.0742
		0.0866	0.09	0.0841	0.0809	0.1133	0.0782	0.0752	0.0988	0.0835	1.0915	0.0755	0.1054			0.0722	0.0766	0.0711	0.0684	0.1016	0.0663	0.064	0.0841	0.0693	1.0391	0.0655	0.0953			0.069	0.0731	0.0682	0.0644	0.1001	0.0637	0.0614	0.0807	0.0653	0.9986	0.0626	0.091
752-1	Raw	1	2	3	4	5	6	7	8	9	10	11	12		Raw	1	2	3	4	5	6	7	8	9	10	11	12		Raw	1	2	3	4	5	6	7	8	9	10	11	12
t=7	750 nm	0.2748	0.822	0.2661	2.5248	0.2465	1.3604	0.4177	0.5897	1.0987	1.6956	1.0686	1.2824		600 nm	0.2077	0.6413	0.2037	1.6694	0.1953	1.1199	0.3326	0.4544	0.8888	1.4809	0.8898	1.0849		490 nm	0.1637	0.5324	0.1575	1.0068	0.1528	0.9798	0.2755	0.3743	0.7619	1.3751	0.7752	0.9693
		0.4318	0.6716	1.0685	0.2651	1.4333	0.8922	1.2947	0.7771	1.3213	1.3381	1.3361	1.3291			0.3568	0.5501	0.8705	0.2221	1.1712	0.7477	1.093	0.6333	1.0976	0.9192	1.1098	1.0945			0.2966	0.4504	0.7212	0.1926	1.026	0.6456	0.9755	0.5329	0.9714	0.654	0.9509	0.9498
		0.352	0.2326	1.0312	0.5114	0.9959	1.4518	1.6911	1.2481	1.0295	0.5423	1.1621	1.3589			0.2635	0.1854	0.7102	0.3882	0.8433	1.2205	1.0458	1.053	0.8701	0.4465	0.9797	1.122			0.2074	0.1567	0.5244	0.2992	0.7167	1.1027	0.6679	0.9342	0.7513	0.3619	0.8475	0.9788
		1.048	1.3366	0.6385	1.2006	0.3593	1.2897	0.9302	1.1512	0.8224	0.506	1.4128	1.271			0.895	1.083	0.5062	1.0065	0.2764	1.0879	0.7909	0.9372	0.6382	0.4094	1.1974	1.067			0.7846	0.9572	0.3983	0.8741	0.2195	0.9671	0.6924	0.792	0.493	0.3383	1.0706	0.9478
		1.4976	0.7873	0.2379	1.3405	1.1923	0.8105	1.3536	0.2722	1.3749	1.1153	0.5831	1.4687			1.1575	0.6413	0.1904	1.0914	1.0022	0.6277	1.1302	0.2043	1.1545	0.896	0.4434	1.1313			0.9882	0.5431	0.1542	0.966	0.8985	0.4943	1.0002	0.1563	1.0164	0.7315	0.3356	0.9487
		1.3207	0.6802	0.9222	0.6867	0.3302	0.3325	0.5723	0.3193	0.5285	0.4649	1.1495	1.3287			0.981	0.5103	0.6614	0.5374	0.2435	0.2541	0.4126	0.2395	0.4062	0.3477	0.7579	0.8502			0.7753	0.3848	0.4761	0.423	0.1869	0.2036	0.3077	0.1839	0.308	0.2666	0.4739	0.5469
		1.0762	2.384	0.8768	0.8168	1.3616	0.599	0.4742	1.7354	1.5816	1.7566	1.2873	1.5812			0.6644	1.8659	0.6554	0.5939	1.0787	0.4732	0.356	1.0806	0.9941	1.0511	0.7649	0.9446			0.433	1.4208	0.4791	0.4285	0.8592	0.3768	0.2696	0.6408	0.5823	0.583	0.4487	0.5607
		0.8268	0.8541	0.5829	1.0769	1.9253	0.9603	0.4462	0.6937	0.2934	0.505	0.2624	0.2749			0.571	0.611	0.4479	0.814	1.2977	0.593	0.3319	0.5282	0.2128	0.4128	0.1959	0.2089			0.4139	0.4588	0.3604	0.622	0.7784	0.3796	0.253	0.4131	0.1605	0.339	0.1502	0.1653
752-2	Raw	1	2	3	4	5	6	7	8	9	10	11	12		Raw	1	2	3	4	5	6	7	8	9	10	11	12		Raw	1	2	3	4	5	6	7	8	9	10	11	12
t=7	750 nm	0.2769	0.7947	0.2814	2.5237	0.2624	1.3849	0.4483	0.5919	0.9969	1.6288	1.0726	1.2065		600 nm	0.2107	0.6263	0.2165	1.6874	0.2047	1.1373	0.361	0.4585	0.8029	1.4317	0.8991	1.0244		490 nm	0.165	0.5225	0.1695	1.0216	0.1613	0.9967	0.2995	0.377	0.6795	1.3321	0.789	0.9107
		0.4003	0.6675	1.0749	0.2653	1.3767	0.9126	1.2848	0.7162	1.3124	1.2945	1.2502	1.297			0.3282	0.5442	0.8753	0.2245	1.1327	0.7686	1.0817	0.5822	1.1002	0.8845	1.0329	1.0529			0.2706	0.4456	0.7293	0.1951	0.9907	0.6644	0.961	0.4868	0.9742	0.6227	0.8746	0.9136
		0.3164	0.2289	1.0363	0.5556	1.0394	1.503	1.5524	1.3289	0.9319	0.5089	1.1508	1.3408			0.2408	0.1816	0.7152	0.43	0.8869	1.274	0.9754	1.122	0.7715	0.4197	0.9725	1.1113			0.1926	0.1534	0.5277	0.3345	0.7578	1.1588	0.6497	0.9985	0.6432	0.3376	0.8468	0.9705
		1.021	1.3961	0.6415	1.2224	0.3663	1.3449	0.8801	1.1701	0.8672	0.4919	1.3525	1.2267			0.8662	1.1217	0.5067	1.0341	0.2813	1.1387	0.7445	0.964	0.6749	0.3993	1.1455	1.0286			0.756	0.9881	0.3977	0.9052	0.221	1.0154	0.6481	0.8236	0.5245	0.3299	1.0203	0.9144
		1.4904	0.8252	0.2511	1.3337	1.2298	0.8314	1.4069	0.2666	1.3529	1.1291	0.5922	1.3358			1.1574	0.664	0.2016	1.0881	1.0343	0.6463	1.1794	0.202	1.136	0.9042	0.4475	1.0431			0.9856	0.553	0.1625	0.9678	0.9288	0.5096	1.0499	0.1542	0.9985	0.7324	0.3363	0.8843
		1.5125	0.6738	0.9459	0.6828	0.3071	0.3264	0.5527	0.3151	0.5147	0.4324	1.0844	1.2586			1.1751	0.5058	0.6842	0.5314	0.2288	0.2497	0.3986	0.2371	0.3922	0.3223	0.7207	0.8239			0.9905	0.3811	0.4923	0.4195	0.1784	0.2011	0.2955	0.1804	0.2968	0.2447	0.4611	0.549
		1.1211	2.3622	0.782	0.8291	1.1321	0.5959	0.4034	1.7749	1.5275	1.6538	1.208	1.5292			0.7023	1.8654	0.5901	0.5998	0.8859	0.4679	0.308	1.1248	0.9598	0.9829	0.7274	0.9152			0.4645	1.4321	0.438	0.4228	0.6902	0.3731	0.2386	0.6956	0.5643	0.5524	0.4471	0.5496
		0.7917	0.9205	0.5738	1.1021	1.8032	0.8882	0.4608	0.6725	0.2754	1.5724	0.2573	0.2728			0.556	0.6691	0.4398	0.8183	1.2407	0.5654	0.3436	0.5052	0.1999	1.4652	0.1928	0.2072			0.4068	0.5086	0.3543	0.6145	0.7589	0.3745	0.2625	0.394	0.1508	1.3928	0.1494	0.1648
752-3	Raw	1	2	3	4	5	6	7	8	9	10	11	12		Raw	1	2	3	4	5	6	7	8	9	10	11	12		Raw	1	2	3	4	5	6	7	8	9	10	11	12
t=7	750 nm	0.2282	0.8159	0.2263	2.5703	0.2443	1.262	0.3899	0.5363	0.9752	1.4397	1.0236	1.2415		600 nm	0.1734	0.6568	0.1765	1.764	0.1918	1.0648	0.3133	0.4128	0.7868	1.2657	0.8559	1.0584		490 nm	0.1361	0.5523	0.135	1.0556	0.1481	0.9484	0.2586	0.3351	0.6628	1.1655	0.7483	0.9444
		0.416	0.6705	1.1308	0.2683	1.458	0.9565	1.3425	0.7161	1.347	1.1835	1.3509	1.4095			0.3421	0.5503	0.9236	0.228	1.2055	0.8109	1.1342	0.5907	1.1395	0.8259	1.1311	1.1597			0.2829	0.4501	0.7716	0.1965	1.0629	0.7074	1.0175	0.4996	1.0208	0.6001	0.9743	1.0155
		0.3293	0.2133	1.146	0.5279	1.0757	1.5691	1.7776	1.3777	0.9965	0.5111	1.1355	1.3507			0.2476	0.171	0.7878	0.399	0.9064	1.3257	1.1253	1.169	0.8338	0.4217	0.9579	1.1196			0.1949	0.1447	0.5834	0.3049	0.7802	1.2047	0.7406	1.0482	0.7046	0.3411	0.8279	0.9757
		1.1153	1.4399	0.6442	1.2651	0.333	1.3873	0.9174	1.1252	0.8677	0.4923	1.3539	1.3066			0.9551	1.1709	0.507	1.0716	0.2583	1.1727	0.7807	0.933	0.6651	0.4006	1.1661	1.1037			0.8426	1.0355	0.3919	0.9396	0.2067	1.0419	0.6803	0.798	0.5018	0.3311	1.0538	0.9896
		1.4644	0.8353	0.2397	1.478	1.3552	0.8921	1.3667	0.2821	1.4179	1.0592	0.591	1.5252			1.1349	0.687	0.1935	1.197	1.1401	0.7018	1.1508	0.2122	1.1972	0.8648	0.4514	1.1836			0.9725	0.5855	0.1562	1.0653	1.0315	0.5586	1.0227	0.1584	1.0593	0.7198	0.3372	0.9949
		1.4652	0.6519	0.9015	0.6563	0.2786	0.3336	0.6119	0.3082	0.4748	0.4146	1.1316	1.5214			1.1179	0.4897	0.6582	0.5025	0.2081	0.2569	0.4383	0.2348	0.362	0.3145	0.7619	0.9933			0.9164	0.3675	0.4778	0.3894	0.1634	0.2066	0.3251	0.1776	0.274	0.2436	0.5011	0.6611
		1.1917	2.4181	0.8074	0.7932	1.2766	0.6152	0.3975	1.7262	1.5776	1.7	1.2093	1.4679			0.7455	1.9259	0.6098	0.5846	1.0066	0.4915	0.3049	1.0746	1.0128	1.0235	0.7275	0.8969			0.4936	1.4793	0.4521	0.424	0.8008	0.3939	0.2369	0.6602	0.5987	0.5826	0.4464	0.5599
		0.7831	0.8504	0.5015	1.1274	1.9307	0.8371	0.3236	0.6626	0.2699	0.8923	0.2105	0.2272			0.5578	0.6115	0.3861	0.8688	1.3519	0.5349	0.2446	0.5047	0.1944	0.8153	0.1601	0.1801			0.4126	0.456	0.3111	0.674	0.8414	0.3555	0.1892	0.3915	0.144	0.7577	0.1238	0.1447
752-1	Blanked	0.1806	0.7115	0.172	2.4295	0.1597	1.275	0.3326	0.4493	0.9521	1.6042	0.977	1.1916		Blanked	0.1289	0.5624	0.1237	1.5892	0.1218	1.0476	0.2603	0.3741	0.8076	1.4046	0.813	1.0094		Blanked	0.0884	0.4585	0.0804	0.9299	0.0813	0.9101	0.2049	0.3017	0.6881	1.3023	0.7017	0.8969
t=7	750 nm	0.2691	0.5715	0.8514	0.1782	1.3448	0.7936	1.2094	0.6827	1.2298	1.2538	1.2451	1.2454		600 nm	0.2072	0.4652	0.6903	0.1483	1.0971	0.6635	1.0217	0.5546	1.0208	0.8476	1.034	1.0232		490 nm	0.151	0.3703	0.563	0.1212	0.9546	0.5646	0.9062	0.4578	0.8982	0.5851	0.8788	0.8809
		0.2561	0.1156	0.9402	0.4176	0.8583	1.3586	1.5788	1.1573	0.9422	0.451	1.0737	1.2671			0.1835	0.084	0.6352	0.3097	0.7162	1.142	0.9603	0.9758	0.7961	0.3693	0.9053	1.0445			0.1311	0.0585	0.4523	0.224	0.5955	1.0269	0.5879	0.8601	0.6802	0.2883	0.776	0.9052
		0.9544	1.243	0.5413	1.109	0.2659	1.1914	0.84	1.0615	0.7351	0.4158	1.3282	1.182			0.8164	1.0043	0.424	0.9285	0.1976	1.0044	0.7149	0.8614	0.5649	0.3339	1.126	0.9919			0.7095	0.8821	0.3205	0.7991	0.1446	0.8867	0.6196	0.7193	0.4228	0.2664	1.0018	0.8759
		1.2333	0.7005	0.1494	1.2507	1.1	0.7129	1.2655	0.1789	1.2819	1.033	0.495	1.3313			1.055	0.5672	0.1153	1.0151	0.9252	0.544	1.0553	0.1267	1.0754	0.8262	0.369	1.0539			0.9117	0.4718	0.082	0.8926	0.8249	0.4143	0.9279	0.0824	0.9407	0.664	0.2644	0.8789
		1.2267	0.5962	0.8268	0.5916	0.2424	0.2407	0.4768	0.2296	0.4351	0.3788	1.0592	1.2415			0.9014	0.4393	0.5805	0.4581	0.1696	0.1765	0.3337	0.1639	0.3274	0.2744	0.6811	0.7762			0.6999	0.3163	0.3994	0.3488	0.1165	0.1298	0.2328	0.1109	0.2327	0.196	0.4003	0.4758
		0.9848	1.7579	0.7748	0.7299	1.2715	0.512	0.3829	1.6496	1.4929	1.6676	1.1995	1.4948			0.5876	1.2586	0.5688	0.5209	1.0043	0.4003	0.2787	1.0087	0.9193	0.976	0.6907	0.871			0.3588	0.8312	0.3975	0.3589	0.7889	0.3074	0.1961	0.5713	0.5111	0.5118	0.378	0.4902
		0.7339	0.7646	0.2064	0.9899	1.8365	0.8716	0.3585	0.5837	0.1989	-0.5488	0.1782	0.1887			0.4929	0.5356	0.0883	0.741	1.2232	0.5179	0.2573	0.4357	0.1329	-0.5363	0.1243	0.1362			0.3388	0.3868	0.0021	0.5534	0.7074	0.3078	0.1814	0.3253	0.0842	-0.508	0.0813	0.0955
752-2	Blanked	0.1859	0.6923	0.1798	2.4295	0.1759	1.2959	0.3602	0.4496	0.8603	1.4983	0.9767	1.1186		Blanked	0.1345	0.5502	0.1299	1.6082	0.132	1.0625	0.2864	0.3755	0.7253	1.3148	0.8188	0.9505		Blanked	0.0924	0.4501	0.0871	0.9466	0.0911	0.9245	0.2281	0.3033	0.6095	1.2159	0.713	0.8399
t=7	750 nm	0.2636	0.5784	0.7845	0.1798	1.2921	0.8281	1.1987	0.6248	1.2216	1.215	1.1514	1.2078		600 nm	0.2032	0.4683	0.6399	0.1526	1.0622	0.6982	1.0093	0.5053	1.0238	0.8167	0.9493	0.9775		490 nm	0.1491	0.3725	0.5299	0.1257	0.9233	0.5971	0.8914	0.4139	0.9017	0.5574	0.7953	0.8413
		0.2254	0.13	0.943	0.46	0.9216	1.4146	1.4444	1.234	0.8394	0.4179	1.0637	1.2498			0.1648	0.1011	0.6386	0.3506	0.7785	1.1992	0.8963	1.041	0.6942	0.343	0.8989	1.0344			0.1204	0.0775	0.4552	0.2591	0.653	1.087	0.5761	0.9206	0.5703	0.2649	0.776	0.897
		0.9321	1.2982	0.5521	0.9932	0.1107	1.1348	0.6938	1.0829	0.7803	0.403	1.2651	1.1324			0.7909	1.0374	0.4315	0.8953	0.0972	1.0401	0.6673	0.8903	0.6029	0.325	1.0716	0.949			0.6843	0.9067	0.3271	0.8327	0.1491	0.9403	0.5746	0.7528	0.4559	0.259	0.9488	0.8386
		1.2627	0.7446	0.1596	1.1887	1.0354	0.694	1.3212	0.1746	1.2654	1.0462	0.4994	1.2071			1.0643	0.5957	0.1251	1.0114	0.9584	0.5679	1.1072	0.1265	1.0616	0.8342	0.3691	0.9633			0.9134	0.4878	0.0896	0.8956	0.8566	0.4351	0.9806	0.0825	0.9267	0.6656	0.2623	0.8111
		1.4252	0.5886	0.8596	0.5977	0.2231	0.2383	0.4549	0.2256	0.4249	0.3478	0.9899	1.1711			1.1018	0.4342	0.6114	0.4608	0.158	0.1748	0.3191	0.1613	0.3164	0.2496	0.6393	0.7492			0.9215	0.3129	0.4221	0.353	0.1111	0.1308	0.2206	0.108	0.2246	0.1752	0.383	0.4775
		1.0332	1.7961	0.6936	0.7428	1.0447	0.5064	0.3154	1.6892	1.4378	1.5649	1.0947	1.4376			0.6284	1.3122	0.5159	0.5275	0.8126	0.393	0.2335	1.0521	0.8832	0.9075	0.6304	0.8374			0.3939	0.883	0.3683	0.3539	0.6205	0.3022	0.1677	0.6259	0.4909	0.4814	0.3563	0.4757
		0.704	0.8273	0.3693	1.0125	1.7144	0.804	0.3733	0.4939	0.1884	-0.0506	0.1702	0.1837			0.4825	0.5906	0.2485	0.7432	1.1667	0.4942	0.2696	0.3435	0.1268	-0.0964	0.1178	0.1317			0.3361	0.4337	0.1666	0.5439	0.6888	0.3057	0.1916	0.2376	0.0815	-0.1182	0.0769	0.0912
752-3	Blanked	0.15	0.6976	0.1478	2.4537	0.1397	1.1585	0.3083	0.4064	0.837	1.3567	0.9393	1.1537		Blanked	0.1075	0.5779	0.1099	1.6596	0.0996	0.9738	0.2439	0.3412	0.7134	1.1956	0.7849	0.9834		Blanked	0.0725	0.4789	0.0707	0.9515	0.059	0.8591	0.1922	0.2712	0.5979	1.0989	0.6805	0.8731
t=7	750 nm	0.2632	0.5773	0.7751	0.1833	1.3666	0.8638	1.2586	0.6267	1.255	1.1033	1.2596	1.3211		600 nm	0.2036	0.4716	0.6392	0.1566	1.1302	0.7336	1.0642	0.5168	1.0626	0.7577	1.0558	1.0861		490 nm	0.1506	0.3754	0.5364	0.1278	0.9913	0.6338	0.9502	0.429	0.9483	0.5337	0.9032	0.9452
		0.2399	0.1127	1.0502	0.4049	0.9658	1.4794	1.6692	1.292	0.9014	0.4222	1.0519	1.2604			0.1733	0.0855	0.7084	0.2891	0.821	1.2503	1.0477	1.0968	0.7535	0.3465	0.8873	1.0438			0.1238	0.0622	0.5082	0.1955	0.7036	1.1324	0.6686	0.9779	0.6285	0.2694	0.7599	0.9034
		1.0286	1.3499	0.5587	1.1801	0.2476	1.3045	0.8177	1.0414	0.7792	0.3979	1.2742	1.2162			0.8826	1.0958	0.435	0.9999	0.1863	1.1024	0.694	0.8628	0.5922	0.322	1.0986	1.0286			0.7732	0.9642	0.3235	0.8714	0.1378	0.9746	0.5958	0.7305	0.4326	0.2565	0.9893	0.9182
		1.1923	0.7452	0.1545	1.3917	1.2555	0.7772	1.2809	0.1871	1.3337	0.9735	0.5086	1.3759			1.0327	0.6103	0.1219	1.1245	1.0558	0.6018	1.0785	0.1368	1.1261	0.7919	0.3814	1.0972			0.8971	0.5113	0.088	0.996	0.9511	0.463	0.9528	0.0879	0.991	0.6498	0.2701	0.9176
		1.375	0.5688	0.8075	0.5641	0.199	0.2473	0.516	0.2225	0.3878	0.3197	1.0501	1.4275			1.0414	0.4192	0.5777	0.4252	0.1415	0.1846	0.3614	0.1643	0.2881	0.2317	0.6924	0.9133			0.8445	0.3003	0.4009	0.3161	0.0997	0.1378	0.2526	0.1107	0.2033	0.1635	0.4342	0.5851
		1.0818	2.0441	0.7199	0.7079	1.1939	0.5232	0.3079	1.6392	1.4885	1.6072	1.1248	1.3768			0.6504	1.5725	0.5365	0.5124	0.9375	0.4136	0.2297	1.001	0.9371	0.9451	0.6563	0.8194			0.4023	1.1402	0.3836	0.3554	0.735	0.3201	0.1656	0.5904	0.5259	0.5085	0.3789	0.4857
		0.6965	0.7604	0.4174	1.0465	1.8174	0.7589	0.2484	0.5638	0.1864	-0.1992	0.135	0.1218			0.4856	0.5349	0.315	0.8004	1.2503	0.4686	0.1806	0.4206	0.1251	-0.2238	0.0946	0.0848			0.3436	0.3829	0.2429	0.6096	0.7413	0.2918	0.1278	0.3108	0.0787	-0.2409	0.0612	0.0537
752 avg	750 nm	0.172167	0.700467	0.166533	2.43757	0.158433	1.24313	0.3337	0.4351	0.883133	1.4864	0.964333	1.15463		600 nm	0.123633	0.5635	0.121167	1.619	0.1178	1.02797	0.263533	0.3636	0.748767	1.305	0.805567	0.9811		490 nm	0.0844333	0.4625	0.0794	0.942667	0.0771333	0.8979	0.2084	0.292067	0.631833	1.2057	0.6984	0.869967
		0.2653	0.575733	0.803667	0.180433	1.3345	0.8285	1.22223	0.644733	1.23547	1.1907	1.2187	1.2581			0.204667	0.468367	0.656467	0.1525	1.0965	0.698433	1.03173	0.525567	1.03573	0.807333	1.01303	1.02893			0.150233	0.372733	0.5431	0.1249	0.9564	0.5985	0.915933	0.433567	0.916067	0.558733	0.8591	0.889133
		0.240467	0.119433	0.9778	0.4275	0.915233	1.41753	1.56413	1.22777	0.894333	0.430367	1.0631	1.2591			0.173867	0.0902	0.660733	0.316467	0.7719	1.19717	0.9681	1.03787	0.747933	0.352933	0.897167	1.0409			0.1251	0.0660667	0.4719	0.2262	0.6507	1.0821	0.610867	0.919533	0.626333	0.2742	0.770633	0.901867
		0.9717	1.29703	0.5507	1.0941	0.208067	1.21023	0.783833	1.06193	0.764867	0.405567	1.28917	1.17687			0.829967	1.04583	0.430167	0.941233	0.160367	1.04897	0.692067	0.8715	0.586667	0.326967	1.09873	0.989833			0.722333	0.917667	0.3237	0.8344	0.143833	0.933867	0.596667	0.7342	0.4371	0.260633	0.979967	0.877567
		1.22943	0.7301	0.1545	1.27703	1.1303	0.728033	1.2892	0.1802	1.29367	1.01757	0.501	1.30477			1.05067	0.591067	0.120767	1.05033	0.9798	0.571233	1.08033	0.13	1.0877	0.817433	0.373167	1.03813			0.9074	0.4903	0.0865333	0.928067	0.877533	0.437467	0.953767	0.0842667	0.9528	0.6598	0.2656	0.8692
		1.3423	0.584533	0.8313	0.584467	0.2215	0.2421	0.482567	0.2259	0.415933	0.348767	1.03307	1.28003			1.01487	0.4309	0.589867	0.448033	0.156367	0.178633	0.338067	0.163167	0.310633	0.2519	0.670933	0.8129			0.821967	0.309833	0.407467	0.3393	0.1091	0.1328	0.235333	0.109867	0.2202	0.178233	0.405833	0.5128
		1.03327	1.86603	0.729433	0.726867	1.17003	0.513867	0.3354	1.65933	1.47307	1.61323	1.13967	1.4364			0.622133	1.3811	0.5404	0.520267	0.918133	0.4023	0.2473	1.0206	0.9132	0.942867	0.659133	0.8426			0.385	0.951467	0.383133	0.356067	0.7148	0.3099	0.176467	0.595867	0.5093	0.500567	0.371067	0.483867
		0.711467	0.7841	0.331033	1.0163	1.78943	0.8115	0.326733	0.547133	0.191233	-0.2662	0.161133	0.164733			0.487	0.5537	0.217267	0.761533	1.2134	0.493567	0.235833	0.399933	0.128267	-0.2855	0.112233	0.117567			0.3395	0.401133	0.1372	0.568967	0.7125	0.301767	0.166933	0.291233	0.0814667	-0.289033	0.0731333	0.0801333
752 STD	750 nm	0.0193789	0.00991581	0.0166857	0.0139719	0.0181332	0.0740358	0.0259675	0.0248554	0.0608525	0.124178	0.02168	0.0365089		600 nm	0.0142497	0.0138827	0.0102378	0.0364214	0.0165662	0.0474976	0.0214337	0.0194116	0.0512974	0.104844	0.0181313	0.0295173		490 nm	0.0105263	0.0148108	0.0082456	0.0113245	0.0164506	0.0343645	0.0182041	0.0180888	0.0490723	0.102083	0.0164994	0.0286289
		0.00329697	0.0037072	0.0416046	0.00260832	0.0383031	0.0351017	0.0319456	0.0328938	0.0174061	0.0781373	0.0587327	0.0577078			0.00220303	0.00320052	0.0293026	0.0041509	0.034004	0.0350506	0.0287924	0.0257927	0.0233155	0.0456761	0.0562607	0.0545265			0.00100167	0.00255799	0.0175377	0.00337194	0.0340357	0.0346212	0.0305845	0.0223034	0.0279697	0.0257259	0.0565833	0.052437
		0.0153578	0.00926517	0.0627159	0.0288532	0.0540321	0.0604534	0.113115	0.067566	0.051763	0.0179979	0.0109124	0.00872296			0.00936287	0.00946942	0.0413155	0.0313034	0.0527108	0.0541786	0.0760008	0.0605608	0.0511776	0.0142816	0.00912433	0.00564004			0.00546717	0.0100729	0.0314701	0.031857	0.0540867	0.0529204	0.0503454	0.0589072	0.054982	0.0124165	0.00929534	0.00430968
		0.0505226	0.0534595	0.00878408	0.0943367	0.084817	0.0864034	0.0787644	0.0207534	0.0257846	0.00922189	0.0341087	0.0421352			0.0473314	0.0463293	0.00561991	0.0534499	0.0549949	0.049598	0.0238588	0.0162963	0.019595	0.00618897	0.0272002	0.0398402			0.0458184	0.0421343	0.00330454	0.03618	0.00568888	0.0443017	0.0225125	0.0170537	0.0170026	0.00514814	0.0277053	0.0398262
		0.0353589	0.0256361	0.0051	0.10403	0.113135	0.0436156	0.0287626	0.00635059	0.0356379	0.0387294	0.00693974	0.0874721			0.0162396	0.0219204	0.00499733	0.0642569	0.067879	0.0290438	0.0259985	0.00588982	0.0339637	0.0224714	0.00713045	0.0683282			0.00896047	0.0198683	0.00400666	0.0588511	0.0656526	0.0244361	0.0263633	0.00314696	0.0338146	0.00869713	0.00403609	0.0539085
		0.103211	0.0141454	0.0263399	0.0178998	0.0217442	0.00466047	0.0309555	0.00355949	0.0248922	0.0295619	0.0376593	0.132472			0.102801	0.0104484	0.0187009	0.0198203	0.014121	0.00523673	0.0214854	0.00162891	0.0202747	0.0214427	0.0279718	0.0879907			0.112505	0.00842931	0.012695	0.0202012	0.00857671	0.0043589	0.0161497	0.00161967	0.0151858	0.016461	0.0260446	0.0626194
		0.0485	0.155389	0.0414309	0.0176466	0.115268	0.00855414	0.0413068	0.0263828	0.030621	0.0516151	0.0539585	0.0590092			0.0318656	0.16791	0.0266648	0.0075699	0.0973063	0.0104446	0.0272595	0.0275501	0.0274629	0.0343046	0.0302497	0.0261901			0.0230753	0.165487	0.0146056	0.0025658	0.0859981	0.00920815	0.0170354	0.0277075	0.0175693	0.0166806	0.0127962	0.00742181
		0.0197864	0.0374712	0.110583	0.0284907	0.0656788	0.0567231	0.0682411	0.0471629	0.00671441	0.255769	0.0229829	0.0372653			0.00533948	0.0319583	0.116533	0.0336775	0.0426529	0.0246561	0.0482272	0.0494524	0.00410163	0.226347	0.0156129	0.0284658			0.00379868	0.0282709	0.123063	0.0355086	0.026619	0.00869502	0.034272	0.0470102	0.00275015	0.199308	0.0105661	0.0229927

## Sheet: 845
845-1	Raw	1	2	3	4	5	6	7	8	9	10	11	12		Raw	1	2	3	4	5	6	7	8	9	10	11	12		Raw	1	2	3	4	5	6	7	8	9	10	11	12
t=0	750 nm	0.0848	0.0837	0.0834	0.0865	0.0847	0.0818	0.084	0.1307	0.1425	0.0802	0.0826	0.0805		600 nm	0.0706	0.0668	0.0699	0.0713	0.0704	0.0679	0.0697	0.072	0.0737	0.0664	0.068	0.067		490 nm	0.0675	0.0649	0.0675	0.0681	0.0676	0.0658	0.0668	0.0646	0.0651	0.0632	0.0648	0.0645
		0.1579	0.0837	0.2949	0.0818	0.0823	0.0794	0.0775	0.0828	0.0868	0.0758	0.0809	0.0762			0.1428	0.0705	0.2322	0.0671	0.0682	0.0649	0.063	0.0663	0.0716	0.063	0.0659	0.0635			0.1364	0.0675	0.1919	0.0644	0.065	0.0625	0.061	0.0632	0.067	0.0608	0.0625	0.0615
		0.0826	0.084	0.0848	0.0822	0.1273	0.0808	0.1054	0.0792	0.0803	0.0803	0.0799	0.0819			0.0677	0.0673	0.0694	0.0682	0.118	0.0667	0.07	0.066	0.0665	0.067	0.0665	0.0682			0.0649	0.0637	0.0661	0.066	0.1109	0.0639	0.0638	0.0636	0.0635	0.0635	0.0631	0.0651
		0.0826	0.0871	0.0843	0.0851	0.0864	0.0853	0.0803	0.081	0.0841	0.0875	0.0804	0.0798			0.0675	0.0744	0.0703	0.0709	0.0717	0.0702	0.0667	0.0676	0.0675	0.0726	0.0665	0.066			0.0646	0.0716	0.0663	0.0678	0.0683	0.0672	0.0638	0.0648	0.064	0.0693	0.0637	0.0629
		0.2132	0.0771	0.0802	0.0914	0.086	0.0848	0.0825	0.0826	0.0784	0.0771	0.0779	0.1446			0.0857	0.0646	0.0669	0.0765	0.0711	0.0702	0.0691	0.0669	0.0658	0.0645	0.0649	0.0757			0.0677	0.0625	0.0639	0.0725	0.068	0.067	0.0666	0.0641	0.0633	0.0621	0.0616	0.0671
		0.0819	0.0779	0.0793	0.0874	0.0828	0.0771	0.092	0.0773	0.0856	0.0762	0.0735	0.0784			0.0674	0.0647	0.0661	0.0725	0.0679	0.0631	0.0723	0.0637	0.0707	0.064	0.0614	0.0655			0.0629	0.0625	0.0631	0.0682	0.0647	0.0607	0.067	0.0614	0.0671	0.0618	0.0594	0.0627
		0.0816	0.565	0.0824	0.0793	0.0809	0.081	0.0835	0.0767	0.0863	0.0807	0.0772	0.0778			0.0669	0.5292	0.0677	0.0659	0.0664	0.0661	0.069	0.0629	0.0725	0.0673	0.0641	0.0649			0.0638	0.5053	0.0631	0.0628	0.063	0.0621	0.0658	0.0604	0.0697	0.0636	0.061	0.0623
		0.0799	0.0801	0.1108	0.082	0.081	0.0788	0.0762	0.1171	0.0815	1.1127	0.0758	0.0758			0.0657	0.0663	0.0971	0.0673	0.0666	0.0651	0.0632	0.1017	0.0669	1.0085	0.0634	0.0632			0.0627	0.0634	0.0942	0.0634	0.0628	0.0629	0.0608	0.0986	0.0636	0.8896	0.0609	0.0609
845-2	Raw	1	2	3	4	5	6	7	8	9	10	11	12		Raw	1	2	3	4	5	6	7	8	9	10	11	12		Raw	1	2	3	4	5	6	7	8	9	10	11	12
t=0	750 nm	0.0823	0.1086	0.081	0.0885	0.0822	0.0837	0.0765	0.1315	0.1315	0.1432	0.0833	0.0773		600 nm	0.0684	0.0707	0.068	0.0733	0.0681	0.07	0.0643	0.0729	0.0722	0.1306	0.0685	0.0647		490 nm	0.0658	0.0659	0.066	0.0703	0.0662	0.0675	0.0622	0.0666	0.0654	0.1309	0.0655	0.0624
		0.1615	0.0884	0.3485	0.0788	0.0811	0.0794	0.0794	0.0839	0.083	0.0746	0.081	0.077			0.1417	0.0734	0.275	0.0656	0.0676	0.0652	0.0645	0.0666	0.0692	0.062	0.0661	0.0642			0.1333	0.0705	0.2252	0.0632	0.0656	0.0627	0.0624	0.0637	0.0655	0.0599	0.063	0.0624
		0.0839	0.0894	0.0874	0.0888	0.1317	0.0823	0.1074	0.0812	0.0794	0.0813	0.0809	0.0821			0.0692	0.0719	0.0714	0.0749	0.1204	0.0681	0.0726	0.0677	0.0662	0.0677	0.0674	0.0687			0.0665	0.0683	0.0682	0.0727	0.1137	0.0656	0.0666	0.0648	0.0631	0.0643	0.0643	0.0654
		0.0834	0.0826	0.0841	0.0792	0.0854	0.0857	0.086	0.0835	0.0833	0.0827	0.0781	0.0896			0.0691	0.0681	0.0693	0.0657	0.0709	0.0703	0.0712	0.0691	0.0685	0.0681	0.065	0.0747			0.0662	0.0657	0.0657	0.063	0.067	0.0668	0.068	0.0661	0.0655	0.0645	0.062	0.07
		0.2122	0.0813	0.0814	0.0846	0.0826	0.0848	0.0782	0.0834	0.0798	0.0754	0.0816	0.1269			0.0869	0.068	0.0671	0.0702	0.0685	0.0697	0.065	0.0677	0.0667	0.0623	0.068	0.0707			0.068	0.0655	0.0635	0.0667	0.0654	0.0665	0.0627	0.0647	0.0637	0.0601	0.0645	0.0636
		0.0797	0.0799	0.0842	0.0806	0.0794	0.0805	0.0898	0.0814	0.085	0.0773	0.0777	0.0805			0.0668	0.0664	0.0707	0.0664	0.0645	0.0657	0.072	0.0663	0.0705	0.0649	0.0648	0.067			0.0632	0.0645	0.0671	0.0616	0.0618	0.0632	0.068	0.0635	0.0677	0.0624	0.0619	0.0639
		0.084	0.632	0.0802	0.0814	0.0823	0.0823	0.0812	0.0775	0.0812	0.0797	0.08	0.0781			0.0696	0.6147	0.067	0.0665	0.0673	0.0674	0.0671	0.0642	0.0664	0.0663	0.0661	0.0653			0.0662	0.6058	0.0628	0.0631	0.0634	0.0639	0.0642	0.0616	0.0627	0.0631	0.0624	0.0625
		0.0828	0.0852	0.1105	0.0798	0.0861	0.0795	0.0789	0.0952	0.0817	1.1492	0.0806	0.0792			0.069	0.0696	0.097	0.0655	0.0719	0.0663	0.065	0.0775	0.067	1.0044	0.0668	0.0654			0.0667	0.0666	0.0949	0.0604	0.069	0.064	0.0629	0.0728	0.064	0.8772	0.0642	0.0625
845-3	Raw	1	2	3	4	5	6	7	8	9	10	11	12		Raw	1	2	3	4	5	6	7	8	9	10	11	12		Raw	1	2	3	4	5	6	7	8	9	10	11	12
t=0	750 nm	0.0928	0.0783	0.089	0.0848	0.0795	0.0898	0.0841	0.1328	0.137	0.158	0.0833	0.0833		600 nm	0.08	0.0655	0.0751	0.071	0.0654	0.0748	0.0702	0.0754	0.0763	0.1434	0.0687	0.0709		490 nm	0.0778	0.065	0.0724	0.0685	0.0637	0.0719	0.0674	0.0685	0.0693	0.1376	0.0661	0.0682
		0.1583	0.0983	0.2771	0.0782	0.0852	0.0927	0.0789	0.0992	0.0826	0.0881	0.0902	0.0817			0.1433	0.0844	0.2203	0.0645	0.0708	0.0766	0.0641	0.0838	0.0684	0.076	0.075	0.069			0.1376	0.0808	0.1826	0.0625	0.0669	0.0734	0.0621	0.0803	0.0647	0.0742	0.072	0.0665
		0.0858	0.0941	0.0827	0.0837	0.1248	0.0899	0.1088	0.0953	0.0861	0.0828	0.091	0.0797			0.0719	0.0774	0.0669	0.0691	0.1141	0.0744	0.0773	0.0809	0.0739	0.0704	0.0792	0.066			0.0695	0.0743	0.0644	0.0664	0.1084	0.0712	0.0711	0.0788	0.0715	0.0679	0.078	0.0634
		0.0784	0.1114	0.0828	0.0831	0.0882	0.0924	0.0966	0.0919	0.0855	0.0849	0.0774	0.0949			0.065	0.0985	0.0689	0.0694	0.0744	0.076	0.081	0.0758	0.0704	0.0696	0.0655	0.0817			0.0626	0.0977	0.0661	0.0661	0.0717	0.0722	0.0767	0.0724	0.0672	0.0664	0.0632	0.0801
		0.2217	0.0793	0.1049	0.077	0.1043	0.0898	0.1036	0.0834	0.0971	0.0818	0.076	0.1289			0.0872	0.0665	0.0918	0.0637	0.0886	0.0744	0.0907	0.0677	0.0834	0.0681	0.0635	0.0708			0.0669	0.0645	0.0903	0.0613	0.0854	0.0712	0.0886	0.0651	0.0804	0.0646	0.0614	0.0636
		0.0958	0.0744	0.0867	0.0801	0.0813	0.0821	0.0904	0.0931	0.0874	0.0751	0.0762	0.0868			0.0832	0.0619	0.0731	0.0649	0.0663	0.0674	0.0722	0.0791	0.0728	0.0626	0.0632	0.0736			0.0818	0.06	0.0695	0.0612	0.0635	0.0645	0.0674	0.0766	0.0695	0.0609	0.061	0.0708
		0.0842	0.6645	0.0807	0.0822	0.0829	0.0858	0.1214	0.0783	0.077	0.0785	0.0832	0.1121			0.07	0.6472	0.0667	0.0686	0.0688	0.0701	0.1063	0.0652	0.0639	0.0657	0.0697	0.0988			0.0671	0.6411	0.0635	0.0659	0.066	0.0666	0.1049	0.0623	0.0613	0.0623	0.0665	0.0969
		0.0982	0.0857	0.3998	0.0815	0.0792	0.0831	0.084	0.1106	0.1062	0.4183	0.0765	0.0753			0.0849	0.0715	0.3845	0.0673	0.0651	0.069	0.0707	0.0948	0.0929	0.3715	0.0638	0.0633			0.0832	0.0688	0.3918	0.0639	0.0621	0.0668	0.0685	0.0916	0.0914	0.3418	0.0617	0.0616
845-1	Raw	1	2	3	4	5	6	7	8	9	10	11	12		Raw	1	2	3	4	5	6	7	8	9	10	11	12		Raw	1	2	3	4	5	6	7	8	9	10	11	12
t=7	750 nm	0.2426	0.9309	0.2378	2.4546	0.2706	1.7134	0.5579	0.6188	1.3151	1.6808	1.3634	1.4815		600 nm	0.1888	0.7106	0.1854	1.6548	0.2103	1.2675	0.4579	0.4855	1.0559	1.3011	1.071	1.2091		490 nm	0.1548	0.5657	0.1522	0.8839	0.1711	1.0444	0.3801	0.4056	0.9083	1.1111	0.8885	1.0456
		0.427	0.5337	1.1311	0.3707	1.4488	0.2658	1.6543	0.82	1.5016	1.4369	1.3656	1.5368			0.3502	0.4236	0.8798	0.3059	1.1646	0.2068	1.2767	0.6585	1.1939	0.9285	1.1294	1.2414			0.2882	0.3364	0.6975	0.2576	0.9985	0.1713	1.067	0.5392	0.9878	0.593	0.9814	1.0384
		0.3022	0.1797	1.1551	0.404	1.2428	1.279	1.8164	1.1048	1.1937	0.8266	1.4915	1.5606			0.2322	0.1386	0.7288	0.313	1.0839	1.0271	1.0992	0.9465	1.0321	0.6711	1.1852	1.2186			0.1856	0.1157	0.4796	0.2497	0.9628	0.8822	0.5672	0.8248	0.9207	0.5404	0.9844	0.9983
		1.3194	1.3255	0.7611	1.4869	0.3099	1.5518	1.6317	1.2326	0.7645	0.5205	1.6467	1.4718			1.1662	1.0956	0.634	1.2379	0.2424	1.2402	1.3133	1.0253	0.6239	0.433	1.2793	1.175			1.0678	0.9379	0.5338	1.0794	0.1987	1.0743	1.1026	0.8822	0.5159	0.3696	1.0653	1.0103
		1.7016	0.9676	0.2499	1.4926	1.3878	0.8014	1.6748	0.2398	1.5203	1.7368	0.4478	1.7284			1.2707	0.7329	0.1971	1.1716	1.1184	0.6504	1.3206	0.1865	1.2274	1.3249	0.3573	1.2105			1.0276	0.5619	0.1622	1.0074	0.9452	0.5352	1.0765	0.1532	1.0156	1.0432	0.295	0.8457
		2.2187	0.7124	1.1917	0.8374	0.2947	0.5508	0.5211	0.2941	0.5534	0.7278	1.1652	1.847			1.6047	0.5279	0.879	0.6428	0.2191	0.4291	0.3828	0.2267	0.439	0.5177	0.7208	1.161			1.1235	0.3938	0.6596	0.5094	0.1702	0.3471	0.2947	0.1811	0.3496	0.381	0.4385	0.6496
		1.3741	2.2144	0.993	0.7675	1.0454	0.577	0.7277	2.2866	1.8021	2.0108	1.329	1.9453			0.8049	1.5551	0.7711	0.5591	0.6971	0.4382	0.5812	1.3974	1.1716	1.1005	0.7212	1.0695			0.4817	0.9956	0.6034	0.4126	0.433	0.3414	0.4615	0.6595	0.6597	0.4848	0.3606	0.4837
		1.6549	1.2239	0.93	1.8725	2.1084	1.7163	0.4324	0.9885	0.2605	0.3768	0.2963	0.2703			1.0372	0.9188	0.7416	1.3571	1.3244	1.032	0.3416	0.7835	0.1996	0.2864	0.2229	0.2119			0.6391	0.669	0.6054	0.839	0.6198	0.5737	0.2697	0.6261	0.1574	0.2157	0.17	0.1735
845-2	Raw	1	2	3	4	5	6	7	8	9	10	11	12		Raw	1	2	3	4	5	6	7	8	9	10	11	12		Raw	1	2	3	4	5	6	7	8	9	10	11	12
t=7	750 nm	0.2456	1.0055	0.2421	2.4562	0.2705	1.6406	0.5261	0.6221	1.2869	1.6096	1.3365	1.4748		600 nm	0.1923	0.7662	0.1891	1.6601	0.2103	1.2333	0.4317	0.4906	1.0425	1.2598	1.0538	1.2144		490 nm	0.1579	0.6119	0.1543	0.8818	0.1701	1.0249	0.3575	0.4092	0.9009	1.0877	0.8734	1.0578
		0.4356	0.5598	1.1379	0.3773	1.4949	0.2596	1.6343	0.7907	1.5233	1.3968	1.3352	1.4701			0.3553	0.4423	0.8852	0.3125	1.2016	0.2024	1.265	0.6337	1.2133	0.9084	1.1088	1.197			0.2923	0.3509	0.7043	0.2635	1.0311	0.1684	1.0567	0.5158	1.0068	0.5865	0.9641	1.005
		0.2997	0.1877	1.1504	0.3821	1.2057	1.2898	1.7114	1.083	1.1589	0.808	1.473	1.5205			0.2308	0.1461	0.7292	0.2968	1.0478	1.0382	1.0274	0.9305	1.0214	0.6548	1.1733	1.1951			0.1857	0.1228	0.4808	0.2379	0.9255	0.8947	0.5322	0.8105	0.9186	0.5243	0.9774	0.9843
		1.3126	1.4496	0.6994	1.4739	0.2993	1.5373	1.613	1.2285	0.7754	0.5494	1.6305	1.4509			1.1642	1.1825	0.5798	1.2418	0.2349	1.2337	1.3093	1.0269	0.6356	0.4574	1.2737	1.1645			1.0675	1.0117	0.4871	1.0989	0.1929	1.0747	1.1106	0.888	0.5265	0.3893	1.0711	1.005
		1.7193	0.9056	0.2525	1.5212	1.4476	0.8202	1.6503	0.241	1.532	1.5714	0.4693	1.8331			1.2933	0.7128	0.2002	1.1935	1.1627	0.6697	1.3144	0.1879	1.2515	1.2189	0.376	1.3119			1.0512	0.5695	0.1651	1.0327	0.9857	0.5543	1.0834	0.1544	1.053	0.9884	0.3106	0.9338
		2.114	0.7213	1.1644	0.9923	0.2798	0.5403	0.5434	0.3128	0.5455	0.7424	1.1722	1.796			1.4972	0.5298	0.8621	0.7575	0.2088	0.4204	0.3961	0.2405	0.4333	0.5273	0.7207	1.1383			1.054	0.3933	0.6533	0.6048	0.1634	0.3394	0.3022	0.1891	0.3453	0.3864	0.4344	0.6424
		1.3289	2.0912	0.9722	0.8183	1.0859	0.5988	0.7067	2.2772	1.8167	1.9366	1.2898	1.92			0.7848	1.3937	0.7577	0.5916	0.7167	0.4583	0.5655	1.3925	1.1756	1.07	0.7015	1.0641			0.4789	0.8768	0.5983	0.4349	0.4432	0.3602	0.4504	0.6579	0.648	0.477	0.3561	0.4966
		1.5802	1.1872	0.9246	1.7988	2.0877	1.6556	0.4394	0.9578	0.2615	0.3258	0.2901	0.2603			0.9994	0.8834	0.7387	1.2805	1.3031	1.0062	0.3499	0.752	0.2006	0.2514	0.2205	0.2026			0.6313	0.6376	0.6044	0.7687	0.6039	0.5682	0.278	0.5882	0.1597	0.196	0.1708	0.1662
845-3	Raw	1	2	3	4	5	6	7	8	9	10	11	12		Raw	1	2	3	4	5	6	7	8	9	10	11	12		Raw	1	2	3	4	5	6	7	8	9	10	11	12
t=7	750 nm	0.2489	0.8776	0.2579	2.4282	0.2641	1.5941	0.5943	0.592	1.2579	1.5761	1.3193	1.4837		600 nm	0.1944	0.6756	0.2009	1.6476	0.2076	1.1988	0.4948	0.4658	1.0226	1.2441	1.0418	1.2216		490 nm	0.1586	0.5458	0.1641	0.8885	0.1684	0.9891	0.4124	0.3883	0.8862	1.0796	0.8667	1.0614
		0.4154	0.4809	1.1188	0.352	1.4585	0.2778	1.5791	0.8285	1.5201	1.269	1.3462	1.4693			0.3464	0.38	0.8765	0.2921	1.1756	0.2182	1.2288	0.6735	1.2149	0.8376	1.1203	1.2031			0.2878	0.3008	0.6994	0.2465	1.0095	0.1826	1.0311	0.5544	1.0135	0.5606	0.977	1.0194
		0.2994	0.1788	1.0696	0.3952	1.2094	1.1767	1.6509	1.0265	1.1027	0.742	1.4474	1.5131			0.2311	0.138	0.6988	0.3077	1.0567	0.9649	1.0011	0.8744	0.9647	0.6007	1.1597	1.1966			0.1854	0.1161	0.4812	0.2469	0.935	0.8401	0.5427	0.7537	0.8615	0.4806	0.9677	0.9895
		1.2525	1.412	0.6033	1.4222	0.2953	1.4792	1.5851	1.2018	0.7613	0.5104	1.5158	1.4009			1.1061	1.1661	0.4954	1.2062	0.2313	1.2018	1.296	1.0001	0.6248	0.4257	1.2134	1.138			1.0063	1.0048	0.4112	1.074	0.1899	1.0566	1.1129	0.8596	0.5188	0.3639	1.0438	0.9886
		1.6612	0.9363	0.262	1.4424	1.3778	0.8134	1.5884	0.2508	1.5462	1.3179	0.4575	1.7802			1.2659	0.7565	0.2075	1.157	1.1167	0.6694	1.2701	0.1956	1.2608	1.0562	0.3691	1.3074			1.0459	0.6282	0.1712	1.0157	0.9529	0.5587	1.0561	0.1607	1.0579	0.886	0.3065	0.9667
		2.3387	0.7122	1.1929	0.983	0.2973	0.5361	0.5053	0.2977	0.5381	0.7657	1.1598	1.5819			1.6796	0.5251	0.8775	0.7456	0.2219	0.4164	0.3679	0.2296	0.4292	0.5428	0.7294	0.9926			1.0932	0.3901	0.6617	0.5928	0.1729	0.3391	0.2819	0.1824	0.3432	0.3978	0.4571	0.5707
		1.278	2.1267	0.9563	0.8076	1.0599	0.6169	0.7095	2.1864	1.6852	1.7751	1.1825	1.7672			0.7553	1.4235	0.747	0.5911	0.7078	0.4757	0.5753	1.3097	1.0942	0.979	0.6429	0.9657			0.463	0.9097	0.591	0.441	0.4523	0.3762	0.4628	0.6378	0.6538	0.4655	0.3291	0.4612
		1.6083	1.2255	0.9438	1.719	2.0751	1.405	0.425	0.8891	0.2533	0.2986	0.3022	0.2757			0.9916	0.9411	0.7477	1.2274	1.3105	0.9104	0.3403	0.7074	0.1961	0.2363	0.2292	0.2158			0.6004	0.7286	0.6104	0.7682	0.6147	0.5436	0.2737	0.5725	0.1595	0.1888	0.176	0.1762
																													Blanked
845-1	Blanked	0.1578	0.8472	0.1544	2.3681	0.1859	1.6316	0.4739	0.4881	1.1726	1.6006	1.2808	1.401		Blanked	0.1182	0.6438	0.1155	1.5835	0.1399	1.1996	0.3882	0.4135	0.9822	1.2347	1.003	1.1421		490 nm	0.0873	0.5008	0.0847	0.8158	0.1035	0.9786	0.3133	0.341	0.8432	1.0479	0.8237	0.9811
t=7	750 nm	0.2691	0.45	0.8362	0.2889	1.3665	0.1864	1.5768	0.7372	1.4148	1.3611	1.2847	1.4606		600 nm	0.2074	0.3531	0.6476	0.2388	1.0964	0.1419	1.2137	0.5922	1.1223	0.8655	1.0635	1.1779			0.1518	0.2689	0.5056	0.1932	0.9335	0.1088	1.006	0.476	0.9208	0.5322	0.9189	0.9769
		0.2196	0.0957	1.0703	0.3218	1.1155	1.1982	1.711	1.0256	1.1134	0.7463	1.4116	1.4787			0.1645	0.0713	0.6594	0.2448	0.9659	0.9604	1.0292	0.8805	0.9656	0.6041	1.1187	1.1504			0.1207	0.052	0.4135	0.1837	0.8519	0.8183	0.5034	0.7612	0.8572	0.4769	0.9213	0.9332
		1.2368	1.2384	0.6768	1.4018	0.2235	1.4665	1.5514	1.1516	0.6804	0.433	1.5663	1.392			1.0987	1.0212	0.5637	1.167	0.1707	1.17	1.2466	0.9577	0.5564	0.3604	1.2128	1.109			1.0032	0.8663	0.4675	1.0116	0.1304	1.0071	1.0388	0.8174	0.4519	0.3003	1.0016	0.9474
		1.4884	0.8905	0.1697	1.4012	1.3018	0.7166	1.5923	0.1572	1.4419	1.6597	0.3699	1.5838			1.185	0.6683	0.1302	1.0951	1.0473	0.5802	1.2515	0.1196	1.1616	1.2604	0.2924	1.1348			0.9599	0.4994	0.0983	0.9349	0.8772	0.4682	1.0099	0.0891	0.9523	0.9811	0.2334	0.7786
		2.1368	0.6345	1.1124	0.75	0.2119	0.4737	0.4291	0.2168	0.4678	0.6516	1.0917	1.7686			1.5373	0.4632	0.8129	0.5703	0.1512	0.366	0.3105	0.163	0.3683	0.4537	0.6594	1.0955			1.0606	0.3313	0.5965	0.4412	0.1055	0.2864	0.2277	0.1197	0.2825	0.3192	0.3791	0.5869
		1.2925	1.6494	0.9106	0.6882	0.9645	0.496	0.6442	2.2099	1.7158	1.9301	1.2518	1.8675			0.738	1.0259	0.7034	0.4932	0.6307	0.3721	0.5122	1.3345	1.0991	1.0332	0.6571	1.0046			0.4179	0.4903	0.5403	0.3498	0.37	0.2793	0.3957	0.5991	0.59	0.4212	0.2996	0.4214
		1.575	1.1438	0.8192	1.7905	2.0274	1.6375	0.3562	0.8714	0.179	-0.7359	0.2205	0.1945			0.9715	0.8525	0.6445	1.2898	1.2578	0.9669	0.2784	0.6818	0.1327	-0.7221	0.1595	0.1487			0.5764	0.6056	0.5112	0.7756	0.557	0.5108	0.2089	0.5275	0.0938	-0.6739	0.1091	0.1126
845-2	Blanked	0.1633	0.8969	0.1611	2.3677	0.1883	1.5569	0.4496	0.4906	1.1554	1.4664	1.2532	1.3975		Blanked	0.1239	0.6955	0.1211	1.5868	0.1422	1.1633	0.3674	0.4177	0.9703	1.1292	0.9853	1.1497		Blanked	0.0921	0.546	0.0883	0.8115	0.1039	0.9574	0.2953	0.3426	0.8355	0.9568	0.8079	0.9954
t=7	750 nm	0.2741	0.4714	0.7894	0.2985	1.4138	0.1802	1.5549	0.7068	1.4403	1.3222	1.2542	1.3931		600 nm	0.2136	0.3689	0.6102	0.2469	1.134	0.1372	1.2005	0.5671	1.1441	0.8464	1.0427	1.1328		490 nm	0.159	0.2804	0.4791	0.2003	0.9655	0.1057	0.9943	0.4521	0.9413	0.5266	0.9011	0.9426
		0.2158	0.0983	1.063	0.2933	1.074	1.2075	1.604	1.0018	1.0795	0.7267	1.3921	1.4384			0.1616	0.0742	0.6578	0.2219	0.9274	0.9701	0.9548	0.8628	0.9552	0.5871	1.1059	1.1264			0.1192	0.0545	0.4126	0.1652	0.8118	0.8291	0.4656	0.7457	0.8555	0.46	0.9131	0.9189
		1.2292	1.367	0.6153	1.3947	0.2139	1.4516	1.527	1.145	0.6921	0.4667	1.5524	1.3613			1.0951	1.1144	0.5105	1.1761	0.164	1.1634	1.2381	0.9578	0.5671	0.3893	1.2087	1.0898			1.0013	0.946	0.4214	1.0359	0.1259	1.0079	1.0426	0.8219	0.461	0.3248	1.0091	0.935
		1.5071	0.8243	0.1711	1.4366	1.365	0.7354	1.5721	0.1576	1.4522	1.496	0.3877	1.7062			1.2064	0.6448	0.1331	1.1233	1.0942	0.6	1.2494	0.1202	1.1848	1.1566	0.308	1.2412			0.9832	0.504	0.1016	0.966	0.9203	0.4878	1.0207	0.0897	0.9893	0.9283	0.2461	0.8702
		2.0343	0.6414	1.0802	0.9117	0.2004	0.4598	0.4536	0.2314	0.4605	0.6651	1.0945	1.7155			1.4304	0.4634	0.7914	0.6911	0.1443	0.3547	0.3241	0.1742	0.3628	0.4624	0.6559	1.0713			0.9908	0.3288	0.5862	0.5432	0.1016	0.2762	0.2342	0.1256	0.2776	0.324	0.3725	0.5785
		1.2449	1.4592	0.892	0.7369	1.0036	0.5165	0.6255	2.1997	1.7355	1.8569	1.2098	1.8419			0.7152	0.779	0.6907	0.5251	0.6494	0.3909	0.4984	1.3283	1.1092	1.0037	0.6354	0.9988			0.4127	0.271	0.5355	0.3718	0.3798	0.2963	0.3862	0.5963	0.5853	0.4139	0.2937	0.4341
		1.4974	1.102	0.8141	1.719	2.0016	1.5761	0.3605	0.8626	0.1798	-0.8234	0.2095	0.1811			0.9304	0.8138	0.6417	1.215	1.2312	0.9399	0.2849	0.6745	0.1336	-0.753	0.1537	0.1372			0.5646	0.571	0.5095	0.7083	0.5349	0.5042	0.2151	0.5154	0.0957	-0.6812	0.1066	0.1037
845-3	Blanked	0.1561	0.7993	0.1689	2.3434	0.1846	1.5043	0.5102	0.4592	1.1209	1.4181	1.236	1.4004		Blanked	0.1144	0.6101	0.1258	1.5766	0.1422	1.124	0.4246	0.3904	0.9463	1.1007	0.9731	1.1507		Blanked	0.0808	0.4808	0.0917	0.82	0.1047	0.9172	0.345	0.3198	0.8169	0.942	0.8006	0.9932
t=7	750 nm	0.2571	0.3826	0.8417	0.2738	1.3733	0.1851	1.5002	0.7293	1.4375	1.1809	1.256	1.3876		600 nm	0.2031	0.2956	0.6562	0.2276	1.1048	0.1416	1.1647	0.5897	1.1465	0.7616	1.0453	1.1341		490 nm	0.1502	0.22	0.5168	0.184	0.9426	0.1092	0.969	0.4741	0.9488	0.4864	0.905	0.9529
		0.2136	0.0847	0.9869	0.3115	1.0846	1.0868	1.5421	0.9312	1.0166	0.6592	1.3564	1.4334			0.1592	0.0606	0.6319	0.2386	0.9426	0.8905	0.9238	0.7935	0.8908	0.5303	1.0805	1.1306			0.1159	0.0418	0.4168	0.1805	0.8266	0.7689	0.4716	0.6749	0.79	0.4127	0.8897	0.9261
		1.1741	1.3006	0.5205	1.3391	0.2071	1.3868	1.4885	1.1099	0.6758	0.4255	1.4384	1.306			1.0411	1.0676	0.4265	1.1368	0.1569	1.1258	1.215	0.9243	0.5544	0.3561	1.1479	1.0563			0.9437	0.9071	0.3451	1.0079	0.1182	0.9844	1.0362	0.7872	0.4516	0.2975	0.9806	0.9085
		1.4395	0.857	0.1571	1.3654	1.2735	0.7236	1.4848	0.1674	1.4491	1.2361	0.3815	1.6513			1.1787	0.69	0.1157	1.0933	1.0281	0.595	1.1794	0.1279	1.1774	0.9881	0.3056	1.2366			0.979	0.5637	0.0809	0.9544	0.8675	0.4875	0.9675	0.0956	0.9775	0.8214	0.2451	0.9031
		2.2429	0.6378	1.1062	0.9029	0.216	0.454	0.4149	0.2046	0.4507	0.6906	1.0836	1.4951			1.5964	0.4632	0.8044	0.6807	0.1556	0.349	0.2957	0.1505	0.3564	0.4802	0.6662	0.919			1.0114	0.3301	0.5922	0.5316	0.1094	0.2746	0.2145	0.1058	0.2737	0.3369	0.3961	0.4999
		1.1938	1.4622	0.8756	0.7254	0.977	0.5311	0.5881	2.1081	1.6082	1.6966	1.0993	1.6551			0.6853	0.7763	0.6803	0.5225	0.639	0.4056	0.469	1.2445	1.0303	0.9133	0.5732	0.8669			0.3959	0.2686	0.5275	0.3751	0.3863	0.3096	0.3579	0.5755	0.5925	0.4032	0.2626	0.3643
		1.5101	1.1398	0.544	1.6375	1.9959	1.3219	0.341	0.7785	0.1471	-0.1197	0.2257	0.2004			0.9067	0.8696	0.3632	1.1601	1.2454	0.8414	0.2696	0.6126	0.1032	-0.1352	0.1654	0.1525			0.5172	0.6598	0.2186	0.7043	0.5526	0.4768	0.2052	0.4809	0.0681	-0.153	0.1143	0.1146
845 avg	750 nm	0.159067	0.8478	0.161467	2.35973	0.186267	1.56427	0.4779	0.4793	1.14963	1.49503	1.25667	1.39963		600 nm	0.118833	0.6498	0.1208	1.5823	0.141433	1.1623	0.3934	0.4072	0.966267	1.15487	0.987133	1.1475		490 nm	0.0867333	0.5092	0.0882333	0.815767	0.104033	0.951067	0.317867	0.334467	0.831867	0.982233	0.810733	0.9899
		0.266767	0.434667	0.822433	0.287067	1.38453	0.1839	1.54397	0.724433	1.43087	1.28807	1.26497	1.41377			0.208033	0.3392	0.638	0.237767	1.11173	0.140233	1.19297	0.583	1.13763	0.8245	1.0505	1.14827			0.153667	0.256433	0.5005	0.1925	0.9472	0.1079	0.989767	0.4674	0.936967	0.515067	0.908333	0.957467
		0.216333	0.0929	1.04007	0.308867	1.09137	1.16417	1.61903	0.9862	1.06983	0.710733	1.3867	1.45017			0.161767	0.0687	0.6497	0.2351	0.9453	0.940333	0.969267	0.8456	0.9372	0.573833	1.1017	1.1358			0.1186	0.0494333	0.4143	0.176467	0.8301	0.805433	0.4802	0.727267	0.834233	0.449867	0.908033	0.926067
		1.21337	1.302	0.6042	1.37853	0.214833	1.43497	1.5223	1.1355	0.682767	0.441733	1.51903	1.3531			1.0783	1.06773	0.500233	1.15997	0.163867	1.15307	1.23323	0.9466	0.5593	0.3686	1.1898	1.08503			0.982733	0.906467	0.411333	1.01847	0.124833	0.9998	1.0392	0.808833	0.454833	0.307533	0.9971	0.9303
		1.47833	0.857267	0.165967	1.40107	1.31343	0.7252	1.54973	0.160733	1.44773	1.46393	0.3797	1.6471			1.19003	0.6677	0.126333	1.1039	1.05653	0.591733	1.22677	0.122567	1.1746	1.13503	0.302	1.2042			0.974033	0.522367	0.0936	0.951767	0.888333	0.481167	0.999367	0.0914667	0.973033	0.910267	0.241533	0.850633
		2.138	0.6379	1.0996	0.854867	0.209433	0.4625	0.432533	0.2176	0.459667	0.6691	1.08993	1.65973			1.52137	0.463267	0.8029	0.647367	0.150367	0.356567	0.3101	0.162567	0.3625	0.465433	0.6605	1.0286			1.02093	0.330067	0.591633	0.505333	0.1055	0.279067	0.225467	0.117033	0.277933	0.3267	0.382567	0.5551
		1.24373	1.5236	0.892733	0.716833	0.9817	0.514533	0.619267	2.17257	1.6865	1.82787	1.18697	1.78817			0.712833	0.8604	0.691467	0.5136	0.6397	0.389533	0.4932	1.30243	1.07953	0.9834	0.6219	0.956767			0.408833	0.3433	0.534433	0.365567	0.3787	0.295067	0.379933	0.5903	0.589267	0.412767	0.2853	0.4066
		1.5275	1.12853	0.725767	1.71567	2.0083	1.51183	0.352567	0.8375	0.168633	-0.559667	0.218567	0.192			0.9362	0.8453	0.5498	1.22163	1.2448	0.916067	0.277633	0.6563	0.123167	-0.536767	0.159533	0.146133			0.552733	0.612133	0.4131	0.7294	0.548167	0.497267	0.209733	0.507933	0.0858667	-0.5027	0.11	0.1103
845 STD	750 nm	0.00376342	0.0488028	0.00725695	0.0141465	0.00187705	0.0639689	0.0304974	0.0174519	0.026328	0.0945593	0.0226003	0.00187172		600 nm	0.00478156	0.043015	0.00515655	0.00520481	0.00132791	0.0378099	0.0289524	0.0147	0.0182867	0.070591	0.0150341	0.00470319		490 nm	0.00567127	0.0334018	0.00350048	0.0042501	0.00061101	0.0311861	0.0251627	0.0127269	0.0135212	0.0573484	0.0118078	0.0077
		0.00873689	0.0463432	0.0287396	0.0124516	0.0255727	0.00326956	0.0394531	0.0157735	0.0139844	0.0948252	0.0171133	0.040652			0.00527857	0.0385763	0.0244565	0.00969141	0.0197356	0.00263122	0.0253538	0.0138264	0.0133332	0.0553038	0.0113331	0.0256714			0.00468757	0.0320718	0.0193605	0.00817251	0.0164885	0.00191572	0.018912	0.0132842	0.0144943	0.0249835	0.00935646	0.0176001
		0.00303535	0.00721942	0.0461881	0.0144313	0.0215616	0.0671627	0.0854477	0.0490954	0.0491187	0.0456925	0.0279934	0.0248367			0.00265393	0.0071631	0.015436	0.0118444	0.0193915	0.0434286	0.0541687	0.0459797	0.0405186	0.0386473	0.0194433	0.0128172			0.00245561	0.0067278	0.00221133	0.00988753	0.0202778	0.0320963	0.0203145	0.0460083	0.0383166	0.033278	0.016398	0.00715006
		0.0342176	0.0643114	0.078739	0.0343343	0.00823974	0.0423736	0.0317123	0.0224145	0.00840377	0.0219446	0.0701755	0.0435825			0.0322664	0.0466001	0.0691738	0.0205724	0.00690097	0.0238431	0.0163525	0.0193124	0.00682862	0.0180552	0.0363443	0.0266714			0.0338172	0.0398538	0.0618178	0.0152106	0.00616955	0.0133428	0.0032187	0.0188696	0.0053426	0.0150188	0.0147733	0.0198713
		0.0349062	0.0331008	0.0077106	0.0356002	0.0468462	0.00950158	0.0571337	0.00577697	0.00528425	0.213613	0.00903549	0.061308			0.0145198	0.022606	0.0093222	0.016825	0.0340036	0.0102963	0.0410342	0.00462853	0.0118507	0.137425	0.0084	0.0601462			0.0124187	0.0358695	0.0111216	0.0157163	0.0281056	0.0112305	0.0281207	0.00359212	0.0189001	0.0813629	0.0070614	0.0645151
		0.104305	0.00345109	0.0170845	0.0909237	0.00808723	0.0101237	0.0195771	0.0134179	0.0085804	0.0198053	0.00566068	0.145028			0.0841392	0.00011547	0.0108282	0.066944	0.0056959	0.00865236	0.0142042	0.0118559	0.00595567	0.0135079	0.00523737	0.0956845			0.0358633	0.00125033	0.00517333	0.0558431	0.0039	0.00640104	0.0100381	0.0101658	0.00440946	0.00915369	0.0121759	0.0479887
		0.0493603	0.108956	0.0175115	0.0254551	0.0199692	0.0176325	0.0285647	0.0560622	0.0685215	0.119427	0.0787724	0.115948			0.0264296	0.143334	0.0115691	0.0177147	0.00936963	0.0167918	0.0220645	0.0502674	0.0429353	0.0624746	0.0435487	0.0778808			0.0114984	0.127311	0.00646632	0.0137537	0.00820549	0.0151876	0.0196638	0.0128934	0.00365559	0.00905336	0.0198789	0.0371792
		0.0416234	0.0230654	0.157435	0.0765544	0.0167848	0.167328	0.0102452	0.0512846	0.0186527	0.383526	0.00827124	0.00988989			0.032787	0.0285883	0.161606	0.0651039	0.0133101	0.0660574	0.00767876	0.0380209	0.0172975	0.34811	0.00585007	0.00796639			0.0313333	0.0447591	0.168444	0.0400603	0.011698	0.0180292	0.00500233	0.0241806	0.0154157	0.302871	0.0039281	0.00580259

## Sheet: 932
932-1	Raw	1	2	3	4	5	6	7	8	9	10	11	12		Raw	1	2	3	4	5	6	7	8	9	10	11	12		Raw	1	2	3	4	5	6	7	8	9	10	11	12
t=0	750 nm	0.0922	0.1113	0.0929	0.0931	0.0932	0.09	0.0959	0.1443	0.144	0.0852	0.0904	0.092		600 nm	0.0762	0.0766	0.0777	0.077	0.0771	0.0753	0.0797	0.0809	0.0785	0.0707	0.0741	0.0758		490 nm	0.0721	0.071	0.0732	0.0731	0.0736	0.0714	0.0745	0.0719	0.0693	0.0666	0.0701	0.072
		0.1267	0.0949	0.2618	0.0857	0.089	0.093	0.0883	0.0909	0.0873	0.0788	0.0894	0.0883			0.1053	0.0795	0.2016	0.0707	0.0735	0.0771	0.0721	0.0746	0.0728	0.0663	0.0732	0.0738			0.0945	0.0748	0.1625	0.0675	0.0702	0.0731	0.0686	0.0706	0.068	0.0641	0.0689	0.0706
		0.0944	0.0922	0.0971	0.0987	0.1336	0.0933	0.1174	0.0928	0.0824	0.0939	0.0868	0.0942			0.078	0.0765	0.0785	0.0825	0.1204	0.0776	0.0794	0.077	0.0686	0.0779	0.0722	0.0783			0.0732	0.0725	0.0734	0.0781	0.1154	0.0732	0.0715	0.0732	0.0654	0.0725	0.0681	0.073
		0.0904	0.0929	0.0976	0.089	0.0924	0.0996	0.0906	0.0966	0.0884	0.0936	0.0834	0.0929			0.0744	0.0764	0.0822	0.0741	0.0765	0.0826	0.0745	0.0802	0.0714	0.0763	0.0696	0.076			0.0703	0.0721	0.0778	0.0693	0.0721	0.0776	0.0707	0.0756	0.0676	0.0722	0.0661	0.0715
		0.2442	0.087	0.0917	0.0882	0.0945	0.0958	0.0862	0.0902	0.0878	0.0838	0.0873	0.1327			0.0983	0.0729	0.0761	0.0736	0.0774	0.0789	0.0723	0.0729	0.0737	0.0702	0.0728	0.0778			0.0745	0.0694	0.0714	0.0696	0.0726	0.074	0.0692	0.0691	0.07	0.0668	0.0686	0.0703
		0.0926	0.0901	0.0908	0.1057	0.0925	0.0895	0.0986	0.09	0.0897	0.0868	0.086	0.0875			0.0768	0.0749	0.0753	0.0877	0.0767	0.0733	0.08	0.0746	0.0747	0.0725	0.0719	0.0727			0.0714	0.0709	0.0712	0.0799	0.0722	0.0701	0.0748	0.0703	0.0708	0.0688	0.068	0.0695
		0.093	0.6408	0.0931	0.0852	0.0895	0.0917	0.0913	0.0881	0.0851	0.0885	0.0871	0.0887			0.0767	0.6099	0.0763	0.0707	0.0734	0.0753	0.0752	0.073	0.0702	0.0735	0.0718	0.074			0.0723	0.5838	0.0702	0.0663	0.069	0.0706	0.0711	0.0693	0.0661	0.0697	0.0671	0.0708
		0.0873	0.0905	0.1142	0.0881	0.0948	0.0878	0.0866	0.0999	0.0943	0.4056	0.0849	0.0876			0.0714	0.0746	0.0982	0.0726	0.0783	0.073	0.0721	0.0834	0.0785	0.3904	0.0711	0.0723			0.068	0.0702	0.0942	0.0679	0.0732	0.0692	0.0686	0.0786	0.0737	0.3735	0.0676	0.0694
932-2	Raw	1	2	3	4	5	6	7	8	9	10	11	12		Raw	1	2	3	4	5	6	7	8	9	10	11	12		Raw	1	2	3	4	5	6	7	8	9	10	11	12
t=0	750 nm	0.0908	0.0908	0.0841	0.0829	0.0748	0.0804	0.0971	0.1314	0.1434	0.0821	0.0889	0.0913		600 nm	0.0747	0.0746	0.0701	0.0687	0.0628	0.0676	0.0826	0.0754	0.0749	0.0691	0.0726	0.0756		490 nm	0.0709	0.071	0.0669	0.0652	0.0604	0.0647	0.0785	0.0668	0.065	0.0648	0.0684	0.0717
		0.1262	0.0956	0.2797	0.0891	0.0893	0.0907	0.0893	0.0904	0.0909	0.082	0.0907	0.0904			0.1058	0.08	0.215	0.0734	0.0729	0.0742	0.0729	0.0738	0.0748	0.0688	0.0743	0.0755			0.0963	0.075	0.1715	0.0697	0.0689	0.0698	0.0692	0.0701	0.0691	0.0655	0.0705	0.0714
		0.0916	0.0986	0.0931	0.0882	0.1742	0.0915	0.1112	0.0863	0.0875	0.0884	0.0869	0.0892			0.0759	0.08	0.075	0.0725	0.1573	0.0752	0.0793	0.0717	0.0725	0.0737	0.0722	0.0741			0.0716	0.0746	0.0705	0.0688	0.1487	0.0713	0.0728	0.0687	0.0683	0.0697	0.0681	0.0702
		0.0935	0.0935	0.093	0.0875	0.0886	0.0929	0.0962	0.0932	0.0923	0.087	0.087	0.0882			0.0769	0.0769	0.0769	0.0721	0.0731	0.0768	0.0791	0.0778	0.0752	0.0703	0.0723	0.0731			0.0726	0.0724	0.0722	0.0679	0.069	0.0728	0.0738	0.0734	0.0706	0.0663	0.0678	0.0691
		0.2602	0.0866	0.0901	0.0895	0.0939	0.0942	0.089	0.0969	0.0904	0.0873	0.0879	0.145			0.1049	0.0723	0.0744	0.0742	0.0765	0.0778	0.0737	0.0763	0.0751	0.0718	0.0731	0.0799			0.0796	0.0686	0.0703	0.0699	0.0717	0.0731	0.0701	0.0711	0.0709	0.067	0.0685	0.0704
		0.093	0.0888	0.0953	0.0907	0.0902	0.0941	0.1052	0.0875	0.0934	0.0873	0.0881	0.0907			0.0769	0.074	0.0794	0.0745	0.0746	0.0778	0.0808	0.0721	0.0771	0.0733	0.0738	0.0762			0.0712	0.0699	0.0746	0.0693	0.0705	0.0734	0.0732	0.0684	0.0723	0.0697	0.0696	0.0721
		0.105	0.6449	0.0944	0.0925	0.0864	0.0979	0.0931	0.0899	0.0944	0.0939	0.0917	0.1033			0.0878	0.6217	0.0776	0.0758	0.0707	0.0802	0.077	0.0741	0.0781	0.0783	0.0763	0.089			0.083	0.6128	0.0718	0.0706	0.0665	0.0756	0.0727	0.0696	0.0727	0.0717	0.0707	0.0853
		0.0942	0.0881	0.5289	0.0953	0.0894	0.0931	0.0943	0.0899	0.0927	0.5127	0.0902	0.0933			0.077	0.0725	0.5195	0.0788	0.0732	0.0769	0.0778	0.0735	0.0761	0.4574	0.0752	0.0776			0.0725	0.0684	0.5018	0.0731	0.0684	0.0728	0.0734	0.0688	0.0711	0.3946	0.0713	0.0731
932-3	Raw	1	2	3	4	5	6	7	8	9	10	11	12		Raw	1	2	3	4	5	6	7	8	9	10	11	12		Raw	1	2	3	4	5	6	7	8	9	10	11	12
t=0	750 nm	0.0908	0.116	0.0948	0.0936	0.0898	0.089	0.0899	0.1409	0.1464	0.0882	0.093	0.0905		600 nm	0.0749	0.0753	0.0779	0.077	0.0728	0.0737	0.0739	0.079	0.0795	0.0732	0.0775	0.0745		490 nm	0.0707	0.069	0.0736	0.0724	0.0692	0.071	0.0701	0.07	0.0696	0.0689	0.0732	0.0699
		0.1315	0.0903	0.2753	0.0875	0.09	0.0892	0.0881	0.0892	0.092	0.0812	0.0891	0.0885			0.1096	0.0755	0.212	0.0726	0.0729	0.0727	0.0719	0.073	0.076	0.0685	0.0728	0.073			0.0981	0.0712	0.1703	0.0689	0.0686	0.0687	0.0684	0.069	0.071	0.0656	0.0683	0.069
		0.0939	0.0903	0.0965	0.0892	0.1317	0.0939	0.1176	0.083	0.0868	0.0878	0.0902	0.0945			0.0767	0.0729	0.077	0.0732	0.1191	0.0782	0.087	0.069	0.0719	0.0731	0.0748	0.0781			0.0721	0.0687	0.0714	0.0691	0.1122	0.0734	0.0811	0.0662	0.0678	0.0689	0.0705	0.0734
		0.0873	0.0934	0.0927	0.0909	0.087	0.0901	0.0922	0.0873	0.0932	0.0888	0.0847	0.2427			0.0723	0.0767	0.0763	0.0748	0.0721	0.0741	0.0762	0.0722	0.0746	0.071	0.0701	0.2314			0.0688	0.0718	0.0716	0.0707	0.069	0.0701	0.0713	0.0687	0.0693	0.067	0.0665	0.2228
		0.2326	0.0833	0.0892	0.087	0.0929	0.0936	0.0892	0.0943	0.0863	0.0815	0.0881	0.1356			0.0966	0.0697	0.0735	0.0724	0.0757	0.0764	0.0746	0.0729	0.0716	0.0672	0.0729	0.0797			0.0745	0.0667	0.0694	0.0687	0.0708	0.0719	0.0712	0.068	0.0675	0.0639	0.0684	0.0711
		0.0885	0.0846	0.0879	0.0865	0.0854	0.0883	0.0989	0.0877	0.0864	0.0812	0.0835	0.0926			0.0737	0.0705	0.0721	0.0706	0.0704	0.0729	0.0762	0.0719	0.0721	0.0679	0.0701	0.0773			0.0679	0.067	0.0677	0.0654	0.0667	0.0689	0.0698	0.0679	0.0682	0.065	0.0666	0.0725
		0.0928	0.506	0.0899	0.089	0.0906	0.0855	0.0903	0.0831	0.0855	0.0879	0.0884	0.0942			0.0765	0.4906	0.0741	0.0728	0.0737	0.0697	0.0746	0.0686	0.0704	0.0725	0.073	0.0834			0.072	0.4813	0.069	0.0682	0.0688	0.0652	0.0699	0.065	0.0659	0.0676	0.0683	0.0781
		0.0869	0.085	0.0968	0.0895	0.0887	0.0858	0.0822	0.0982	0.0896	0.1213	0.0856	0.0796			0.0715	0.0698	0.0796	0.0725	0.0733	0.0707	0.0681	0.0808	0.0741	0.1082	0.0715	0.0665			0.0674	0.0658	0.0755	0.0676	0.0689	0.0672	0.0649	0.0756	0.0699	0.1053	0.068	0.0634
932-1	Raw	1	2	3	4	5	6	7	8	9	10	11	12		Raw	1	2	3	4	5	6	7	8	9	10	11	12		Raw	1	2	3	4	5	6	7	8	9	10	11	12
t=7	750 nm	0.2658	0.9355	0.2504	2.4538	0.2903	1.3078	0.7232	0.7133	1.2772	1.338	1.4987	1.3625		600 nm	0.2112	0.726	0.1963	1.6359	0.2307	1.1306	0.6139	0.5768	1.0756	1.1584	1.1577	1.1698		490 nm	0.1707	0.5902	0.16	0.9149	0.1879	1.0227	0.5211	0.4786	0.9452	1.0589	0.9476	1.0446
		0.5031	0.7232	1.16	0.3141	1.301	0.2682	1.3258	0.7526	1.4267	1.0626	1.2823	1.3406			0.432	0.5911	0.9358	0.256	1.1098	0.2153	1.1267	0.6165	1.1919	0.7536	1.1034	1.1259			0.3679	0.4757	0.7647	0.2104	0.9807	0.1788	1.0023	0.5076	1.0298	0.5373	0.9661	0.976
		0.3106	0.2187	1.0031	0.4069	1.3014	1.1203	1.5011	1.1193	1.2158	0.7996	1.3093	1.3644			0.247	0.1778	0.6778	0.3187	1.1263	0.9582	0.903	0.9729	1.0599	0.6701	1.0792	1.1126			0.199	0.1504	0.4666	0.2575	0.9857	0.8482	0.5379	0.8607	0.9486	0.5523	0.9141	0.9418
		1.1612	1.3017	0.595	1.1356	0.3363	1.2903	1.3391	1.3215	0.7904	0.5574	1.1076	1.2335			1.0364	1.1066	0.4941	1.0053	0.2687	1.1238	1.1513	1.1214	0.6553	0.4704	0.982	1.0505			0.9419	0.9705	0.4138	0.9052	0.2202	1.0155	1.0292	0.9839	0.5408	0.3949	0.8806	0.9278
		1.5004	0.9217	0.2563	1.2987	1.261	0.8022	1.2135	0.2436	1.4698	1.3169	1.1242	1.3716			1.1876	0.7735	0.2073	1.1125	1.0783	0.673	1.0357	0.1932	1.2254	1.1036	0.8833	1.0679			1.0203	0.6564	0.1723	0.9942	0.9548	0.568	0.8981	0.1559	1.059	0.9459	0.7204	0.8686
		1.9505	0.6608	0.8796	0.8647	0.2954	0.6752	0.484	0.2864	0.5538	0.7256	1.2781	1.2792			1.2923	0.5087	0.7091	0.7001	0.2278	0.5462	0.3748	0.2269	0.4455	0.508	0.765	0.8189			0.8694	0.3934	0.5715	0.563	0.1793	0.4539	0.2935	0.1782	0.3561	0.37	0.4691	0.5371
		1.1733	1.9402	0.8093	0.6804	0.7903	0.3935	0.5644	2.0788	2.23	1.9347	1.4616	1.8173			0.7019	1.2993	0.64	0.5387	0.5948	0.313	0.4644	1.2138	1.4499	1.0257	0.788	0.9808			0.4427	0.8882	0.5007	0.4189	0.4486	0.2485	0.3713	0.6584	0.9242	0.5037	0.4275	0.5164
		1.7782	1.3383	0.9006	1.3236	2.1311	1.3469	0.411	1.2253	0.2585	0.2535	0.2685	0.2626			1.1131	0.9859	0.7572	0.982	1.2907	0.8363	0.3318	0.8831	0.2032	0.1992	0.2116	0.2081			0.7283	0.7261	0.6514	0.7331	0.7212	0.5122	0.2672	0.6281	0.1614	0.1616	0.1712	0.1708
932-2	Raw	1	2	3	4	5	6	7	8	9	10	11	12		Raw	1	2	3	4	5	6	7	8	9	10	11	12		Raw	1	2	3	4	5	6	7	8	9	10	11	12
t=7	750 nm	0.2574	0.9124	0.23	2.5472	0.2559	1.3701	0.7687	0.7018	1.2664	1.3914	1.5014	1.3347		600 nm	0.2047	0.7116	0.1803	1.7149	0.2052	1.186	0.6593	0.5671	1.0624	1.1847	1.1602	1.1536		490 nm	0.1655	0.5769	0.1446	0.9341	0.1619	1.074	0.5679	0.4686	0.93	1.0749	0.9506	1.0334
		0.5208	0.7253	1.174	0.3638	1.3593	0.2755	1.3238	0.7717	1.373	1.0998	1.3499	1.3815			0.4475	0.5967	0.9445	0.301	1.1572	0.2211	1.1222	0.6395	1.1447	0.7784	1.1627	1.1589			0.3824	0.4802	0.772	0.2487	1.0286	0.1825	0.9995	0.5295	0.9864	0.5538	1.0214	1.005
		0.2946	0.2054	1.005	0.3994	1.2843	1.1888	1.5009	1.1767	1.2411	0.8108	1.3315	1.3832			0.2339	0.164	0.6667	0.3131	1.107	1.019	0.8973	1.0295	1.0878	0.6854	1.0938	1.1234			0.1897	0.1392	0.4493	0.2522	0.9596	0.9078	0.5279	0.9128	0.9805	0.569	0.9229	0.9477
		1.1718	1.3186	0.6476	1.1493	0.3336	1.3539	1.3938	1.351	0.836	0.5524	1.0467	1.3235			1.0455	1.1258	0.5401	1.0211	0.2663	1.1756	1.1981	1.1529	0.6976	0.465	0.9232	1.1261			0.9494	0.9923	0.453	0.9201	0.2167	1.0663	1.0734	1.018	0.579	0.3873	0.8171	1.0013
		1.4958	0.9438	0.2523	1.3178	1.3098	0.8494	1.2639	0.2739	1.4643	1.5025	0.6732	1.5504			1.189	0.7947	0.2037	1.1299	1.121	0.7198	1.0836	0.217	1.2215	1.2374	0.5541	1.1755			1.023	0.6762	0.1679	1.0143	0.9953	0.6122	0.947	0.1723	1.0576	1.0528	0.4609	0.9321
		1.6664	0.6851	0.8243	0.8542	0.2831	0.7021	0.4898	0.2994	0.5283	0.5794	1.2037	1.4618			1.0875	0.5245	0.6684	0.679	0.2172	0.5665	0.3806	0.2378	0.4245	0.4357	0.7304	0.8952			0.7176	0.4003	0.5404	0.5435	0.1704	0.4671	0.2966	0.1842	0.3363	0.3294	0.4474	0.5492
		1.2757	2.0186	0.8126	0.6552	0.7508	0.4003	0.633	2.3082	2.2161	1.963	1.5287	1.9769			0.7481	1.3418	0.6446	0.517	0.5744	0.3173	0.518	1.3893	1.4331	1.0388	0.8222	1.0527			0.4563	0.9009	0.5039	0.4017	0.4401	0.2511	0.405	0.71	0.9002	0.5001	0.4415	0.5218
		1.6727	1.2731	0.9312	1.1285	2.2753	1.4547	0.4181	1.0532	0.2732	0.2841	0.2564	0.2637			1.0442	0.9627	0.7562	0.8841	1.3913	0.8922	0.3377	0.8132	0.215	0.2231	0.2043	0.2081			0.6769	0.7188	0.6183	0.6955	0.7459	0.5305	0.2709	0.6249	0.1667	0.1769	0.1641	0.1685
932-3	Raw	1	2	3	4	5	6	7	8	9	10	11	12		Raw	1	2	3	4	5	6	7	8	9	10	11	12		Raw	1	2	3	4	5	6	7	8	9	10	11	12
t=7	750 nm	0.2511	1.0657	0.2469	2.4167	0.2688	1.2857	0.7315	0.7113	1.3035	1.339	1.4884	1.3491		600 nm	0.1999	0.8234	0.196	1.5954	0.2149	1.1165	0.6243	0.5731	1.1009	1.1664	1.1514	1.1658		490 nm	0.1626	0.658	0.1586	0.8947	0.1746	1.0111	0.5333	0.4739	0.9681	1.0712	0.9455	1.0453
		0.502	0.7235	1.1756	0.3453	1.3472	0.2632	1.3218	0.8026	1.4107	1.1433	1.3198	1.3295			0.4318	0.5964	0.9474	0.2855	1.1487	0.2124	1.1252	0.6624	1.1739	0.8218	1.1387	1.1216			0.3702	0.4827	0.7754	0.2362	1.0213	0.175	1.0019	0.5456	1.0134	0.5971	1.0006	0.9777
		0.3178	0.1901	1.005	0.3912	1.3726	1.1458	1.5513	1.1512	1.2373	0.8304	1.3174	1.3866			0.2493	0.1518	0.6774	0.3058	1.1741	0.9838	0.9364	1.0133	1.0872	0.6966	1.0849	1.1294			0.2006	0.1299	0.4625	0.2447	1.0112	0.8736	0.5554	0.8971	0.9778	0.575	0.9202	0.9544
		1.1606	1.31	0.6277	1.136	0.3269	1.3362	1.379	1.3464	0.7901	0.5539	1.0548	1.1523			1.0378	1.1166	0.5211	1.0068	0.261	1.1662	1.1889	1.1504	0.6569	0.4662	0.93	0.9848			0.9438	0.9856	0.434	0.9055	0.2125	1.0596	1.0673	1.0181	0.5404	0.3867	0.8218	0.8699
		1.4787	0.9355	0.2493	1.275	1.271	0.8366	1.2558	0.2597	1.4714	1.4089	0.7381	1.549			1.1852	0.7917	0.2022	1.0952	1.091	0.7091	1.0783	0.2048	1.2281	1.1753	0.6097	1.1866			1.0194	0.6797	0.1674	0.9823	0.9706	0.6004	0.9418	0.1626	1.0638	1.0012	0.5113	0.9539
		1.8689	0.6815	0.8371	0.8431	0.2851	0.7028	0.5134	0.2969	0.5458	0.6171	1.2746	1.539			1.2182	0.5275	0.6824	0.6753	0.2193	0.5679	0.3992	0.2353	0.4399	0.4641	0.7756	0.9533			0.8067	0.4084	0.552	0.5452	0.1721	0.4702	0.31	0.1809	0.3505	0.3519	0.4782	0.5996
		1.2337	1.9305	0.8205	0.6623	0.7795	0.3812	0.586	2.2152	2.2785	2.0538	1.4771	1.9739			0.7283	1.2896	0.6535	0.5242	0.5907	0.3023	0.4795	1.3206	1.4793	1.1281	0.7997	1.0539			0.4479	0.8798	0.5115	0.4078	0.4502	0.2375	0.3771	0.6827	0.9151	0.591	0.4356	0.5359
		1.7302	1.3814	0.9028	1.1122	2.2314	1.4325	0.4032	1.1401	0.2649	0.2678	0.2639	0.243			1.0901	1.0165	0.7379	0.864	1.3592	0.8973	0.3261	0.8212	0.2097	0.2099	0.2083	0.1899			0.7193	0.7308	0.6078	0.6718	0.7349	0.5389	0.2618	0.5755	0.1635	0.1674	0.1666	0.1529
932-1	Blanked	0.1736	0.8242	0.1575	2.3607	0.1971	1.2178	0.6273	0.569	1.1332	1.2528	1.4083	1.2705		Blanked	0.135	0.6494	0.1186	1.5589	0.1536	1.0553	0.5342	0.4959	0.9971	1.0877	1.0836	1.094		Blanked	0.0986	0.5192	0.0868	0.8418	0.1143	0.9513	0.4466	0.4067	0.8759	0.9923	0.8775	0.9726
t=7	750 nm	0.3764	0.6283	0.8982	0.2284	1.212	0.1752	1.2375	0.6617	1.3394	0.9838	1.1929	1.2523		600 nm	0.3267	0.5116	0.7342	0.1853	1.0363	0.1382	1.0546	0.5419	1.1191	0.6873	1.0302	1.0521		490 nm	0.2734	0.4009	0.6022	0.1429	0.9105	0.1057	0.9337	0.437	0.9618	0.4732	0.8972	0.9054
		0.2162	0.1265	0.906	0.3082	1.1678	1.027	1.3837	1.0265	1.1334	0.7057	1.2225	1.2702			0.169	0.1013	0.5993	0.2362	1.0059	0.8806	0.8236	0.8959	0.9913	0.5922	1.007	1.0343			0.1258	0.0779	0.3932	0.1794	0.8703	0.775	0.4664	0.7875	0.8832	0.4798	0.846	0.8688
		1.0708	1.2088	0.4974	1.0466	0.2439	1.1907	1.2485	1.2249	0.702	0.4638	1.0242	1.1406			0.962	1.0302	0.4119	0.9312	0.1922	1.0412	1.0768	1.0412	0.5839	0.3941	0.9124	0.9745			0.8716	0.8984	0.336	0.8359	0.1481	0.9379	0.9585	0.9083	0.4732	0.3227	0.8145	0.8563
		1.2562	0.8347	0.1646	1.2105	1.1665	0.7064	1.1273	0.1534	1.382	1.2331	1.0369	1.2389			1.0893	0.7006	0.1312	1.0389	1.0009	0.5941	0.9634	0.1203	1.1517	1.0334	0.8105	0.9901			0.9458	0.587	0.1009	0.9246	0.8822	0.494	0.8289	0.0868	0.989	0.8791	0.6518	0.7983
		1.8579	0.5707	0.7888	0.759	0.2029	0.5857	0.3854	0.1964	0.4641	0.6388	1.1921	1.1917			1.2155	0.4338	0.6338	0.6124	0.1511	0.4729	0.2948	0.1523	0.3708	0.4355	0.6931	0.7462			0.798	0.3225	0.5003	0.4831	0.1071	0.3838	0.2187	0.1079	0.2853	0.3012	0.4011	0.4676
		1.0803	1.2994	0.7162	0.5952	0.7008	0.3018	0.4731	1.9907	2.1449	1.8462	1.3745	1.7286			0.6252	0.6894	0.5637	0.468	0.5214	0.2377	0.3892	1.1408	1.3797	0.9522	0.7162	0.9068			0.3704	0.3044	0.4305	0.3526	0.3796	0.1779	0.3002	0.5891	0.8581	0.434	0.3604	0.4456
		1.6909	1.2478	0.7864	1.2355	2.0363	1.2591	0.3244	1.1254	0.1642	-0.1521	0.1836	0.175			1.0417	0.9113	0.659	0.9094	1.2124	0.7633	0.2597	0.7997	0.1247	-0.1912	0.1405	0.1358			0.6603	0.6559	0.5572	0.6652	0.648	0.443	0.1986	0.5495	0.0877	-0.2119	0.1036	0.1014
932-2	Blanked	0.1666	0.8216	0.1459	2.4643	0.1811	1.2897	0.6716	0.5704	1.123	1.3093	1.4125	1.2434		Blanked	0.13	0.637	0.1102	1.6462	0.1424	1.1184	0.5767	0.4917	0.9875	1.1156	1.0876	1.078		Blanked	0.0946	0.5059	0.0777	0.8689	0.1015	1.0093	0.4894	0.4018	0.865	1.0101	0.8822	0.9617
t=7	750 nm	0.3946	0.6297	0.8943	0.2747	1.27	0.1848	1.2345	0.6813	1.2821	1.0178	1.2592	1.2911		600 nm	0.3417	0.5167	0.7295	0.2276	1.0843	0.1469	1.0493	0.5657	1.0699	0.7096	1.0884	1.0834		490 nm	0.2861	0.4052	0.6005	0.179	0.9597	0.1127	0.9303	0.4594	0.9173	0.4883	0.9509	0.9336
		0.203	0.1068	0.9119	0.3112	1.1101	1.0973	1.3897	1.0904	1.1536	0.7224	1.2446	1.294			0.158	0.084	0.5917	0.2406	0.9497	0.9438	0.818	0.9578	1.0153	0.6117	1.0216	1.0493			0.1181	0.0646	0.3788	0.1834	0.8109	0.8365	0.4551	0.8441	0.9122	0.4993	0.8548	0.8775
		1.0783	1.2251	0.5546	1.0618	0.245	1.261	1.2976	1.2578	0.7437	0.4654	0.9597	1.2353			0.9686	1.0489	0.4632	0.949	0.1932	1.0988	1.119	1.0751	0.6224	0.3947	0.8509	1.053			0.8768	0.9199	0.3808	0.8522	0.1477	0.9935	0.9996	0.9446	0.5084	0.321	0.7493	0.9322
		1.2356	0.8572	0.1622	1.2283	1.2159	0.7552	1.1749	0.177	1.3739	1.4152	0.5853	1.4054			1.0841	0.7224	0.1293	1.0557	1.0445	0.642	1.0099	0.1407	1.1464	1.1656	0.481	1.0956			0.9434	0.6076	0.0976	0.9444	0.9236	0.5391	0.8769	0.1012	0.9867	0.9858	0.3924	0.8617
		1.5734	0.5963	0.729	0.7635	0.1929	0.608	0.3846	0.2119	0.4349	0.4921	1.1156	1.3711			1.0106	0.4505	0.589	0.6045	0.1426	0.4887	0.2998	0.1657	0.3474	0.3624	0.6566	0.819			0.6464	0.3304	0.4658	0.4742	0.0999	0.3937	0.2234	0.1158	0.264	0.2597	0.3778	0.4771
		1.1707	1.3737	0.7182	0.5627	0.6644	0.3024	0.5399	2.2183	2.1217	1.8691	1.437	1.8736			0.6603	0.7201	0.567	0.4412	0.5037	0.2371	0.441	1.3152	1.355	0.9605	0.7459	0.9637			0.3733	0.2881	0.4321	0.3311	0.3736	0.1755	0.3323	0.6404	0.8275	0.4284	0.3708	0.4365
		1.5785	1.185	0.4023	1.0332	2.1859	1.3616	0.3238	0.9633	0.1805	-0.2286	0.1662	0.1704			0.9672	0.8902	0.2367	0.8053	1.3181	0.8153	0.2599	0.7397	0.1389	-0.2343	0.1291	0.1305			0.6044	0.6504	0.1165	0.6224	0.6775	0.4577	0.1975	0.5561	0.0956	-0.2177	0.0928	0.0954
932-3	Blanked	0.1603	0.9497	0.1521	2.3231	0.179	1.1967	0.6416	0.5704	1.1571	1.2508	1.3954	1.2586		Blanked	0.125	0.7481	0.1181	1.5184	0.1421	1.0428	0.5504	0.4941	1.0214	1.0932	1.0739	1.0913		Blanked	0.0919	0.589	0.085	0.8223	0.1054	0.9401	0.4632	0.4039	0.8985	1.0023	0.8723	0.9754
t=7	750 nm	0.3705	0.6332	0.9003	0.2578	1.2572	0.174	1.2337	0.7134	1.3187	1.0621	1.2307	1.241		600 nm	0.3222	0.5209	0.7354	0.2129	1.0758	0.1397	1.0533	0.5894	1.0979	0.7533	1.0659	1.0486		490 nm	0.2721	0.4115	0.6051	0.1673	0.9527	0.1063	0.9335	0.4766	0.9424	0.5315	0.9323	0.9087
		0.2239	0.0998	0.9085	0.302	1.2409	1.0519	1.4337	1.0682	1.1505	0.7426	1.2272	1.2921			0.1726	0.0789	0.6004	0.2326	1.055	0.9056	0.8494	0.9443	1.0153	0.6235	1.0101	1.0513			0.1285	0.0612	0.3911	0.1756	0.899	0.8002	0.4743	0.8309	0.91	0.5061	0.8497	0.881
		1.0733	1.2166	0.535	1.0451	0.2399	1.2461	1.2868	1.2591	0.6969	0.4651	0.9701	0.9096			0.9655	1.0399	0.4448	0.932	0.1889	1.0921	1.1127	1.0782	0.5823	0.3952	0.8599	0.7534			0.875	0.9138	0.3624	0.8348	0.1435	0.9895	0.996	0.9494	0.4711	0.3197	0.7553	0.6471
		1.2461	0.8522	0.1601	1.188	1.1781	0.743	1.1666	0.1654	1.3851	1.3274	0.65	1.4134			1.0886	0.722	0.1287	1.0228	1.0153	0.6327	1.0037	0.1319	1.1565	1.1081	0.5368	1.1069			0.9449	0.613	0.098	0.9136	0.8998	0.5285	0.8706	0.0946	0.9963	0.9373	0.4429	0.8828
		1.7804	0.5969	0.7492	0.7566	0.1997	0.6145	0.4145	0.2092	0.4594	0.5359	1.1911	1.4464			1.1445	0.457	0.6103	0.6047	0.1489	0.495	0.323	0.1634	0.3678	0.3962	0.7055	0.876			0.7388	0.3414	0.4843	0.4798	0.1054	0.4013	0.2402	0.113	0.2823	0.2869	0.4116	0.5271
		1.1409	1.4245	0.7306	0.5733	0.6889	0.2957	0.4957	2.1321	2.193	1.9659	1.3887	1.8797			0.6518	0.799	0.5794	0.4514	0.517	0.2326	0.4049	1.252	1.4089	1.0556	0.7267	0.9705			0.3759	0.3985	0.4425	0.3396	0.3814	0.1723	0.3072	0.6177	0.8492	0.5234	0.3673	0.4578
		1.6433	1.2964	0.806	1.0227	2.1427	1.3467	0.321	1.0419	0.1753	0.1465	0.1783	0.1634			1.0186	0.9467	0.6583	0.7915	1.2859	0.8266	0.258	0.7404	0.1356	0.1017	0.1368	0.1234			0.6519	0.665	0.5323	0.6042	0.666	0.4717	0.1969	0.4999	0.0936	0.0621	0.0986	0.0895
932 avg	750 nm	0.166833	0.865167	0.151833	2.3827	0.185733	1.23473	0.646833	0.569933	1.13777	1.27097	1.4054	1.2575		600 nm	0.13	0.678167	0.115633	1.5745	0.146033	1.07217	0.553767	0.4939	1.002	1.09883	1.0817	1.08777		490 nm	0.0950333	0.538033	0.0831667	0.844333	0.107067	0.9669	0.4664	0.404133	0.8798	1.00157	0.877333	0.9699
		0.3805	0.6304	0.8976	0.253633	1.2464	0.178	1.23523	0.685467	1.3134	1.02123	1.2276	1.26147			0.3302	0.5164	0.733033	0.2086	1.06547	0.1416	1.0524	0.565667	1.09563	0.716733	1.0615	1.06137			0.2772	0.405867	0.6026	0.163067	0.940967	0.108233	0.9325	0.457667	0.9405	0.497667	0.9268	0.9159
		0.214367	0.111033	0.9088	0.307133	1.17293	1.05873	1.40237	1.0617	1.14583	0.723567	1.23143	1.28543			0.166533	0.0880667	0.597133	0.236467	1.00353	0.91	0.830333	0.932667	1.0073	0.609133	1.0129	1.04497			0.124133	0.0679	0.3877	0.179467	0.860067	0.8039	0.465267	0.820833	0.9018	0.495067	0.850167	0.875767
		1.07413	1.21683	0.529	1.05117	0.242933	1.2326	1.27763	1.24727	0.7142	0.464767	0.984667	1.09517			0.965367	1.03967	0.439967	0.9374	0.191433	1.07737	1.10283	1.06483	0.5962	0.394667	0.8744	0.926967			0.874467	0.9107	0.359733	0.840967	0.146433	0.973633	0.9847	0.9341	0.484233	0.321133	0.773033	0.811867
		1.24597	0.848033	0.1623	1.20893	1.18683	0.734867	1.15627	0.165267	1.38033	1.32523	0.7574	1.35257			1.08733	0.715	0.129733	1.03913	1.02023	0.622933	0.992333	0.130967	1.15153	1.10237	0.609433	1.0642			0.9447	0.602533	0.0988333	0.927533	0.901867	0.520533	0.8588	0.0942	0.990667	0.934067	0.4957	0.8476
		1.73723	0.587967	0.755667	0.7597	0.1985	0.602733	0.394833	0.205833	0.4528	0.5556	1.16627	1.3364			1.12353	0.4471	0.611033	0.6072	0.147533	0.485533	0.305867	0.160467	0.362	0.398033	0.685067	0.813733			0.727733	0.331433	0.483467	0.479033	0.104133	0.392933	0.227433	0.112233	0.2772	0.2826	0.396833	0.4906
		1.13063	1.36587	0.721667	0.577067	0.6847	0.299967	0.5029	2.1137	2.1532	1.89373	1.40007	1.8273			0.645767	0.736167	0.570033	0.453533	0.514033	0.2358	0.4117	1.236	1.3812	0.989433	0.7296	0.947			0.3732	0.330333	0.435033	0.3411	0.3782	0.175233	0.313233	0.615733	0.844933	0.461933	0.366167	0.446633
		1.63757	1.24307	0.6649	1.09713	2.12163	1.32247	0.323067	1.04353	0.173333	-0.0780667	0.176033	0.1696			1.00917	0.916067	0.518	0.8354	1.27213	0.801733	0.2592	0.759933	0.133067	-0.107933	0.135467	0.1299			0.638867	0.6571	0.402	0.6306	0.663833	0.457467	0.197667	0.535167	0.0923	-0.1225	0.0983333	0.0954333
932 STD	750 nm	0.00665307	0.0732196	0.0058046	0.0731256	0.00989966	0.0487576	0.0226089	0.00080829	0.0175027	0.0332127	0.00891123	0.0135834		600 nm	0.005	0.0608806	0.00471204	0.0653126	0.00655464	0.0405241	0.0214491	0.00210713	0.0174731	0.0147785	0.00704486	0.00856524		490 nm	0.00337095	0.0446366	0.00481906	0.0234031	0.00656074	0.037144	0.0215787	0.00245832	0.0170871	0.00892263	0.0049521	0.00723809
		0.0125622	0.00252389	0.00304467	0.0234295	0.030471	0.00591946	0.00200333	0.0261006	0.0290153	0.0392627	0.0332585	0.0262778			0.0102103	0.00465725	0.00311823	0.0214753	0.0256141	0.00465081	0.00276225	0.02375	0.0246782	0.0335733	0.0293484	0.0191615			0.00773499	0.00533135	0.00232594	0.0184186	0.026616	0.00387986	0.00190788	0.0198568	0.0223108	0.0302576	0.0272692	0.0154172
		0.0105699	0.0138443	0.00296142	0.00469184	0.0655509	0.0356447	0.0273008	0.0324421	0.0108786	0.0184776	0.0116423	0.0132266			0.00760614	0.0117407	0.00473744	0.00400666	0.0526899	0.0318289	0.0167479	0.0325485	0.0138564	0.0158071	0.0076922	0.00929157			0.0053966	0.00882553	0.00777882	0.00390043	0.0449327	0.0309165	0.00965004	0.0296124	0.0161456	0.0136515	0.00441852	0.00628198
		0.00381881	0.0081525	0.0290682	0.00923923	0.0026839	0.0370434	0.0258016	0.019381	0.0256747	0.00085049	0.0346295	0.167536			0.00330202	0.00935218	0.0259893	0.0100539	0.00225019	0.0314999	0.0227645	0.0205257	0.022704	0.000550757	0.0332152	0.155353			0.00264071	0.0110802	0.0225187	0.00974389	0.0025482	0.0310105	0.0227612	0.022472	0.0209553	0.00150444	0.0360363	0.147652
		0.0103006	0.0118145	0.00225167	0.0201956	0.025832	0.0253963	0.0254268	0.0118006	0.00578302	0.0910693	0.244206	0.0985195			0.00282194	0.0124724	0.00130512	0.0164512	0.0222147	0.0253997	0.025248	0.010232	0.00505206	0.0662862	0.17635	0.0644207			0.00121244	0.0137205	0.00180093	0.0156081	0.0207772	0.0235818	0.0260851	0.00720833	0.00501232	0.0534234	0.137524	0.0439792
		0.14708	0.0149564	0.0304199	0.00350286	0.00510686	0.0151051	0.0170365	0.0082803	0.015679	0.075308	0.0438815	0.130848			0.104047	0.0119679	0.022409	0.00450444	0.00441173	0.0113852	0.015047	0.00716543	0.0127326	0.0365845	0.0254205	0.0650601			0.0764035	0.00949228	0.0172651	0.00449926	0.00376342	0.00877515	0.0113032	0.00400541	0.0115295	0.0210815	0.0172992	0.0319648
		0.0460662	0.0629168	0.00780085	0.0165742	0.0185599	0.0037072	0.0339771	0.11491	0.0363674	0.0635384	0.0327638	0.0855311			0.0183113	0.0565389	0.00827788	0.0135268	0.00921539	0.00278747	0.0265611	0.0882941	0.0269813	0.0574521	0.0150609	0.0349799			0.00275136	0.059594	0.00651562	0.0108282	0.00408412	0.00280951	0.0168791	0.0257065	0.0157399	0.0533053	0.00529182	0.0106875
		0.0564189	0.0558506	0.227629	0.119944	0.0769928	0.0553805	0.00181475	0.0810623	0.00832606	0.198206	0.00891871	0.00584123			0.0381353	0.02855	0.243613	0.0644563	0.0541781	0.0337604	0.00104403	0.0344407	0.00743124	0.182822	0.00581578	0.00622174			0.030143	0.0073736	0.247564	0.0313158	0.0148689	0.0143514	0.000862168	0.0307196	0.00410731	0.159895	0.00540494	0.00595007

## Sheet: 1032
1032-1	Raw	1	2	3	4	5	6	7	8	9	10	11	12		Raw	1	2	3	4	5	6	7	8	9	10	11	12		Raw	1	2	3	4	5	6	7	8	9	10	11	12
t=0	750 nm	0.081	0.0844	0.0853	0.0851	0.0817	0.0816	0.0781	0.1444	0.1334	0.0846	0.0871	0.0807		600 nm	0.0669	0.0691	0.0709	0.0703	0.0674	0.0678	0.0652	0.0741	0.0763	0.0703	0.0715	0.0675		490 nm	0.0645	0.0674	0.0679	0.0673	0.0648	0.0657	0.0629	0.0658	0.0688	0.0673	0.0683	0.0652
		0.1024	0.0988	0.2938	0.0791	0.0838	0.0826	0.0811	0.0827	0.0823	0.0864	0.0881	0.0832			0.0866	0.0851	0.2272	0.0653	0.0686	0.0676	0.0662	0.0669	0.0688	0.0736	0.0722	0.0698			0.0805	0.0823	0.1838	0.0634	0.0652	0.0648	0.0637	0.0643	0.0654	0.0713	0.0682	0.0671
		0.0861	0.0882	0.092	0.0855	0.1267	0.0849	0.1096	0.0777	0.0775	0.0871	0.0912	0.0861			0.0709	0.0719	0.0745	0.0708	0.1149	0.0704	0.0737	0.065	0.064	0.0725	0.0744	0.0722			0.0677	0.0678	0.0709	0.0677	0.1101	0.0676	0.0672	0.063	0.0617	0.0691	0.0702	0.0684
		0.0899	0.0855	0.0856	0.0888	0.084	0.0831	0.0808	0.0931	0.0854	0.0937	0.0786	0.0843			0.0757	0.0707	0.0711	0.0748	0.0695	0.0692	0.0673	0.0782	0.0705	0.0765	0.0659	0.0697			0.0728	0.0677	0.0676	0.0723	0.066	0.0665	0.0649	0.075	0.0671	0.0716	0.0633	0.0668
		0.2532	0.0817	0.0808	0.0831	0.0861	0.0862	0.0864	0.0869	0.0859	0.082	0.0809	0.1445			0.0955	0.0682	0.0673	0.0692	0.0704	0.0717	0.0726	0.0695	0.0721	0.0677	0.0681	0.0795			0.0712	0.0654	0.0645	0.066	0.0667	0.0687	0.0695	0.0661	0.0695	0.0648	0.0655	0.0705
		0.0863	0.0791	0.095	0.0799	0.0866	0.0798	0.0921	0.0796	0.0851	0.0811	0.0799	0.0832			0.0726	0.066	0.0811	0.0662	0.0718	0.0654	0.0734	0.0654	0.0708	0.0664	0.067	0.0698			0.0683	0.0633	0.0773	0.0631	0.0687	0.0629	0.0683	0.0629	0.0678	0.064	0.0647	0.0674
		0.0858	0.5202	0.0803	0.0799	0.0826	0.0881	0.0853	0.0846	0.0828	0.0848	0.084	0.0852			0.071	0.5008	0.0668	0.0663	0.0681	0.0735	0.0706	0.0707	0.0684	0.0703	0.07	0.0709			0.0679	0.4843	0.0631	0.063	0.0648	0.0695	0.0675	0.0672	0.0648	0.0666	0.0665	0.0674
		0.0801	0.0834	0.1223	0.0845	0.0837	0.0791	0.0776	0.0865	0.0849	1.5738	0.0808	0.0815			0.0663	0.069	0.1081	0.0696	0.0686	0.0663	0.0644	0.0697	0.0706	1.535	0.0687	0.0676			0.0635	0.0661	0.1034	0.0642	0.0647	0.064	0.0624	0.066	0.0673	1.506	0.0663	0.0651
1032-2	Raw	1	2	3	4	5	6	7	8	9	10	11	12		Raw	1	2	3	4	5	6	7	8	9	10	11	12		Raw	1	2	3	4	5	6	7	8	9	10	11	12
t=0	750 nm	0.0844	0.0855	0.0758	0.0862	0.0792	0.0773	0.0835	0.1363	0.1489	0.0824	0.0816	0.0771		600 nm	0.07	0.0702	0.0633	0.0715	0.0652	0.0639	0.0694	0.0755	0.0772	0.068	0.0685	0.0646		490 nm	0.0671	0.0687	0.0619	0.0686	0.0634	0.0627	0.0663	0.0672	0.0682	0.0653	0.0661	0.0623
		0.1164	0.0972	0.3221	0.0816	0.0818	0.0815	0.0799	0.0813	0.2291	0.076	0.0834	0.0812			0.0982	0.0835	0.2509	0.0675	0.0675	0.0671	0.0653	0.066	0.2666	0.0637	0.0675	0.068			0.0893	0.0781	0.2031	0.0655	0.0646	0.0644	0.0627	0.0641	0.1681	0.062	0.0641	0.0654
		0.0855	0.0825	0.0887	0.0864	0.1219	0.0825	0.107	0.0797	0.0807	0.0814	0.0815	0.0849			0.0701	0.0663	0.0716	0.0713	0.1126	0.0685	0.0733	0.0663	0.0671	0.0678	0.0678	0.0705			0.0672	0.0632	0.0682	0.0681	0.1068	0.0664	0.0671	0.0638	0.0641	0.0649	0.0652	0.0671
		0.0843	0.0859	0.0885	0.0835	0.0841	0.0873	0.0831	0.0815	0.0851	0.0836	0.0778	0.0857			0.0699	0.0712	0.0734	0.0696	0.0697	0.0714	0.069	0.0679	0.0695	0.0682	0.0642	0.0711			0.0671	0.0682	0.0698	0.0666	0.0667	0.0682	0.0663	0.0656	0.0661	0.0653	0.0619	0.0681
		0.2175	0.0779	0.0831	0.0797	0.0855	0.0872	0.0816	0.0845	0.0807	0.0796	0.0782	0.1325			0.088	0.0649	0.0693	0.0663	0.0704	0.0718	0.0684	0.0672	0.0683	0.0662	0.0654	0.073			0.0685	0.0622	0.0663	0.0638	0.0672	0.068	0.0663	0.0637	0.0652	0.0635	0.0628	0.0662
		0.0806	0.0786	0.0794	0.0813	0.0792	0.0825	0.0872	0.0817	0.0831	0.0761	0.0807	0.0822			0.0669	0.0648	0.0655	0.0667	0.0652	0.0681	0.0701	0.0676	0.0691	0.0639	0.0671	0.0687			0.0633	0.0623	0.0629	0.0626	0.0629	0.0657	0.066	0.0645	0.0661	0.062	0.0643	0.0659
		0.0847	0.6575	0.0853	0.0809	0.0831	0.081	0.0879	0.078	0.0819	0.0733	0.0848	0.0851			0.0697	0.634	0.0706	0.0671	0.0685	0.0662	0.0728	0.0648	0.0676	0.0617	0.0692	0.0708			0.067	0.6175	0.0666	0.0638	0.0654	0.0633	0.0691	0.0626	0.064	0.0593	0.0651	0.0675
		0.079	0.0958	0.0943	0.085	0.083	0.0775	0.0756	0.0894	0.0827	1.1014	0.0836	0.0803			0.0654	0.08	0.0786	0.0698	0.0682	0.0649	0.0626	0.073	0.0679	0.9826	0.0708	0.0667			0.0631	0.0761	0.075	0.0654	0.0647	0.0631	0.0606	0.0688	0.0644	0.8501	0.0691	0.064
1032-3	Raw	1	2	3	4	5	6	7	8	9	10	11	12		Raw	1	2	3	4	5	6	7	8	9	10	11	12		Raw	1	2	3	4	5	6	7	8	9	10	11	12
t=0	750 nm	0.0805	0.1035	0.0782	0.0833	0.0822	0.076	0.0802	0.1455	0.1462	0.0855	0.0862	0.0804		600 nm	0.0667	0.0694	0.0651	0.0692	0.068	0.0631	0.0668	0.0788	0.079	0.0705	0.0706	0.0667		490 nm	0.0648	0.0662	0.0628	0.0666	0.0664	0.0619	0.0645	0.0703	0.0702	0.0676	0.0676	0.0644
		0.1086	0.0901	0.7765	0.0806	0.0799	0.0809	0.0873	0.0912	0.0849	0.0772	0.0841	0.0791			0.0918	0.0752	0.7738	0.0668	0.0656	0.0659	0.0715	0.0748	0.0707	0.0646	0.068	0.0662			0.0852	0.072	0.7974	0.0646	0.0632	0.0637	0.0685	0.0715	0.0672	0.063	0.0645	0.0641
		0.0804	0.09	0.0891	0.0818	0.1274	0.0864	0.1182	0.0853	0.0773	0.083	0.0829	0.0887			0.0664	0.0728	0.0722	0.0676	0.1167	0.0719	0.0786	0.0712	0.0644	0.0691	0.069	0.0742			0.0641	0.0691	0.0686	0.065	0.1116	0.0696	0.0709	0.0688	0.0624	0.0663	0.0663	0.0705
		0.0824	0.0831	0.0921	0.081	0.0808	0.0826	0.0856	0.0908	0.0839	0.0865	0.084	0.0878			0.0692	0.0689	0.0764	0.0673	0.0667	0.0681	0.0712	0.0756	0.0682	0.071	0.0703	0.0729			0.0666	0.0662	0.0727	0.0646	0.0643	0.0657	0.0682	0.0723	0.0652	0.0677	0.0674	0.0692
		0.2414	0.0834	0.0818	0.0811	0.0812	0.0844	0.085	0.0871	0.0816	0.0806	0.0854	0.1471			0.0932	0.0691	0.068	0.0676	0.0667	0.07	0.071	0.0709	0.0686	0.0671	0.0712	0.0783			0.0706	0.0663	0.0653	0.0647	0.0645	0.067	0.0683	0.0673	0.0661	0.0645	0.0677	0.0698
		0.0843	0.0834	0.0816	0.0819	0.0835	0.0871	0.0921	0.0794	0.0858	0.0799	0.0815	0.0827			0.0697	0.0688	0.0677	0.0677	0.069	0.0719	0.0744	0.0664	0.0711	0.0671	0.0679	0.0689			0.0654	0.0658	0.0648	0.0637	0.066	0.0691	0.0694	0.0642	0.0679	0.0649	0.0654	0.0662
		0.0817	0.2511	0.0788	0.0775	0.0775	0.0836	0.0864	0.0856	0.0841	0.0819	0.0893	0.0828			0.0671	0.2304	0.0648	0.0642	0.0631	0.0686	0.0716	0.0708	0.0703	0.0681	0.0749	0.0697			0.0644	0.2195	0.0615	0.0614	0.0606	0.0652	0.0686	0.0673	0.0673	0.0647	0.0715	0.0671
		0.0805	0.078	0.0787	0.0823	0.0805	0.0798	0.0784	0.0916	0.0843	1.6794	0.076	0.0794			0.0663	0.0648	0.0653	0.0671	0.0656	0.067	0.065	0.0742	0.0693	1.6578	0.0641	0.0658			0.0643	0.0627	0.063	0.0626	0.0626	0.0647	0.063	0.0697	0.0663	1.6267	0.0623	0.0636
1032-1	Raw	1	2	3	4	5	6	7	8	9	10	11	12		Raw	1	2	3	4	5	6	7	8	9	10	11	12		Raw	1	2	3	4	5	6	7	8	9	10	11	12
t=7	750 nm	0.2053	0.9526	0.2106	2.352	0.2262	1.502	0.4515	0.545	1.5206	1.7759	1.2303	1.5966		600 nm	0.1582	0.7103	0.163	1.5104	0.1784	1.2241	0.3708	0.4212	1.19	1.4182	0.9972	1.2642		490 nm	0.1287	0.547	0.1337	0.7005	0.1468	1.0182	0.304	0.3373	0.9163	1.1491	0.8435	1.0551
		0.3497	0.7044	1.1866	0.3807	1.8021	0.2365	1.8442	0.7957	1.4578	2.0323	1.5477	1.4477			0.2909	0.5726	0.8888	0.3183	1.355	0.1915	1.3795	0.6073	1.1766	1.3684	1.244	1.167			0.2468	0.4562	0.6538	0.268	1.0428	0.1625	1.0425	0.4592	0.9877	0.7414	0.9825	0.984
		0.3021	0.1746	1.3653	0.4442	1.5437	1.4211	1.6555	1.3797	1.1485	0.8699	2.0813	2.1983			0.2292	0.1348	0.8371	0.3477	1.2903	1.1116	1.0324	1.1699	0.9828	0.6694	1.5613	1.619			0.1812	0.1114	0.4663	0.285	1.0571	0.8888	0.4472	0.9823	0.8483	0.4818	1.0643	1.0875
		1.687	1.3812	0.6521	1.0504	0.3045	1.4087	1.1482	1.2565	1.0069	0.5562	1.0116	1.437			1.3818	1.1316	0.5165	0.8943	0.2397	1.1879	0.9793	1.0203	0.7734	0.455	0.8377	1.2159			1.1695	0.9687	0.4028	0.7595	0.1949	1.0287	0.8453	0.8279	0.5519	0.3775	0.6962	1.0369
		1.513	0.8912	0.2168	1.6534	1.6227	0.963	1.723	0.2075	1.7344	1.9819	0.346	1.582			1.1991	0.724	0.1712	1.2477	1.2608	0.7839	1.2965	0.1626	1.3423	1.5069	0.2667	1.1286			0.9962	0.6014	0.1412	1.0217	1.0263	0.6399	0.9819	0.1309	1.074	0.9666	0.2118	0.7783
		1.7526	0.5977	1.4553	0.9214	0.272	0.488	0.477	0.2519	0.4273	0.5235	1.3819	1.9815			1.1611	0.4711	1.0127	0.6851	0.2003	0.3815	0.3457	0.1916	0.3258	0.3922	0.8508	1.4469			0.6953	0.3829	0.5903	0.5004	0.1558	0.3035	0.2514	0.1493	0.2424	0.2851	0.4397	0.9802
		1.6804	2.2243	1.026	0.8569	1.1199	0.6872	0.9616	2.3989	2.1239	2.2147	1.5987	2.0963			0.9951	1.6033	0.7437	0.6163	0.7564	0.5082	0.7545	1.7075	1.5607	1.3452	0.9172	1.2326			0.5029	1.0187	0.5025	0.4261	0.455	0.3192	0.5509	1.05	0.9962	0.7471	0.5118	0.6747
		1.4212	1.8673	0.8192	2.0789	2.2483	1.9531	0.4593	1.1451	0.2301	1.1296	0.2297	0.2776			0.9474	1.3535	0.6356	1.5342	1.6603	1.3299	0.3706	0.9237	0.1762	1.0766	0.1775	0.2096			0.6153	0.7104	0.4927	0.9462	1.0804	0.8063	0.2988	0.7306	0.1384	1.0386	0.138	0.1607
1032-2	Raw	1	2	3	4	5	6	7	8	9	10	11	12		Raw	1	2	3	4	5	6	7	8	9	10	11	12		Raw	1	2	3	4	5	6	7	8	9	10	11	12
t=7	750 nm	0.2058	0.9815	0.1934	2.3687	0.2141	1.4553	0.4981	0.5556	1.4085	1.681	1.1536	1.6166		600 nm	0.1588	0.7324	0.1512	1.5658	0.1685	1.1915	0.4083	0.4318	1.1076	1.3609	0.9399	1.2658		490 nm	0.1296	0.5633	0.1243	0.7666	0.1394	1.0006	0.3351	0.3472	0.8597	1.1247	0.798	1.0442
		0.3689	0.6939	1.1625	0.3961	1.8143	0.232	1.8168	0.9516	1.3404	1.8406	1.4853	1.4303			0.308	0.5641	0.8674	0.3307	1.3623	0.1874	1.3615	0.7192	1.0802	1.2196	1.1902	1.1493			0.2611	0.4463	0.6364	0.2785	1.0412	0.1597	1.0186	0.5297	0.9002	0.6569	0.9413	0.9656
		0.2975	0.1543	1.2861	0.4502	1.5028	1.481	1.6293	1.418	1.1803	0.8602	2.0041	2.1412			0.2261	0.1193	0.7888	0.3551	1.2294	1.1518	1.0136	1.1934	1.0152	0.6648	1.4944	1.5732			0.1791	0.0998	0.4438	0.2927	0.9684	0.9199	0.448	0.9872	0.8794	0.4828	1.0264	1.0601
		1.662	1.4131	0.6336	1.0143	0.2998	1.4286	1.1347	1.2237	0.9422	0.5318	0.9435	1.4067			1.3727	1.1526	0.503	0.8634	0.2352	1.2086	0.9692	0.9841	0.732	0.4349	0.7798	1.1845			1.176	0.9825	0.3952	0.737	0.1915	1.0505	0.836	0.7818	0.53	0.3598	0.6474	1.0047
		1.4709	0.8991	0.2075	1.7308	1.5378	0.8952	1.6682	0.2004	1.635	2.1134	0.3417	1.5637			1.1742	0.7442	0.1643	1.2927	1.1995	0.7292	1.2577	0.1566	1.2751	1.5895	0.2663	1.1231			0.973	0.6275	0.1358	1.0368	0.9824	0.5962	0.9596	0.1261	1.0297	1.0338	0.2136	0.7821
		2.293	0.55	1.516	0.9865	0.2488	0.458	0.4641	0.2679	0.4239	0.5883	1.2098	2.0905			1.6524	0.4371	1.0545	0.6913	0.1832	0.3595	0.3378	0.2056	0.3259	0.4447	0.7336	1.564			1.0594	0.3597	0.6203	0.4515	0.1429	0.2853	0.2511	0.1605	0.247	0.3291	0.4007	1.1295
		1.6938	2.1947	0.9317	0.8607	0.9682	0.6714	0.9156	2.4009	2.0413	1.9607	1.4363	2.0466			1.0297	1.5328	0.686	0.6222	0.6603	0.4967	0.7226	1.7203	1.5014	1.1413	0.8247	1.2171			0.5625	0.9301	0.4849	0.4341	0.4178	0.3219	0.5318	1.0782	0.9965	0.5948	0.4705	0.6882
		1.5915	2.028	0.7512	2.1691	2.1379	1.8874	0.4257	1.1141	0.217	0.6337	0.2359	0.2548			1.0802	1.4958	0.5868	1.6216	1.5678	1.2717	0.3397	0.8947	0.166	0.5146	0.1809	0.1947			0.707	0.8134	0.4599	1.0467	1.0282	0.7847	0.2702	0.7175	0.1317	0.4069	0.1411	0.1531
1032-3	Raw	1	2	3	4	5	6	7	8	9	10	11	12		Raw	1	2	3	4	5	6	7	8	9	10	11	12		Raw	1	2	3	4	5	6	7	8	9	10	11	12
t=7	750 nm	0.2066	0.841	0.1978	2.356	0.2224	1.4039	0.4328	0.5353	1.4051	1.6035	1.1462	1.6034		600 nm	0.1608	0.6326	0.1542	1.5543	0.1758	1.1595	0.3543	0.4167	1.1049	1.3057	0.9356	1.2627		490 nm	0.1317	0.4976	0.127	0.7575	0.1451	0.9844	0.2923	0.3348	0.855	1.0909	0.7945	1.0503
		0.3521	0.6866	1.157	0.4231	1.8231	0.2288	1.7333	0.8033	1.4123	1.9551	1.4608	1.3722			0.2951	0.5542	0.8891	0.3554	1.3634	0.1854	1.3086	0.6105	1.1329	1.3121	1.1783	1.1124			0.2503	0.438	0.6725	0.3016	1.0362	0.1581	1.0026	0.458	0.9445	0.7204	0.9422	0.9405
		0.29	0.1747	1.3602	0.4367	1.4832	1.3697	1.5587	1.3968	1.0867	0.8067	2.0184	2.1363			0.222	0.1348	0.8495	0.3436	1.2215	1.0751	0.9679	1.1755	0.9291	0.629	1.5112	1.5766			0.1759	0.1118	0.4906	0.2828	0.9744	0.8692	0.4448	0.9747	0.7979	0.463	1.038	1.0702
		1.6462	1.3709	0.5886	1.0084	0.3039	1.3287	1.0486	1.2363	0.9229	0.5489	0.9398	1.3806			1.3769	1.1201	0.4685	0.8601	0.2402	1.1338	0.8957	0.9928	0.7134	0.4528	0.7797	1.1669			1.1976	0.9556	0.3718	0.7347	0.1966	0.9866	0.7725	0.7882	0.5109	0.3787	0.6498	0.9972
		1.4689	0.8793	0.2194	1.6536	1.4601	0.8285	1.6083	0.1998	1.6126	1.8539	0.3383	1.5281			1.1653	0.735	0.1743	1.2567	1.1497	0.679	1.2167	0.157	1.2682	1.418	0.2621	1.1242			0.9714	0.6254	0.1447	1.0388	0.9484	0.5594	0.9428	0.1272	1.036	0.9099	0.2104	0.8395
		1.718	0.5536	1.5065	0.9523	0.2713	0.4518	0.4634	0.2603	0.4234	0.5918	1.3734	2.078			1.1506	0.444	1.0564	0.6774	0.1987	0.3553	0.3372	0.1998	0.3278	0.4413	0.8501	1.56			0.6762	0.369	0.6307	0.4599	0.1539	0.2832	0.251	0.156	0.2503	0.3245	0.4829	1.1382
		1.7023	2.1514	0.9923	0.8565	1.1269	0.7021	0.8743	2.3697	1.9259	2.0124	1.419	2.0453			1.0421	1.5096	0.7451	0.6188	0.7635	0.5226	0.6902	1.6774	1.4033	1.1523	0.8407	1.2261			0.5794	0.9614	0.5423	0.438	0.4749	0.3412	0.5106	1.0535	0.9211	0.5931	0.5087	0.6985
		1.5634	1.6474	0.654	2.1021	2.1504	1.8808	0.4428	1.044	0.2196	1.6103	0.2125	0.2524			1.0594	1.1619	0.5197	1.561	1.5904	1.276	0.3553	0.8284	0.1676	1.5361	0.1631	0.1938			0.6905	0.6464	0.4117	1.0132	1.0701	0.8031	0.2837	0.658	0.1331	1.4828	0.1287	0.1542
1032-1	Blanked	0.1243	0.8682	0.1253	2.2669	0.1445	1.4204	0.3734	0.4006	1.3872	1.6913	1.1432	1.5159		Blanked	0.0913	0.6412	0.0921	1.4401	0.111	1.1563	0.3056	0.3471	1.1137	1.3479	0.9257	1.1967		Blanked	0.0642	0.4796	0.0658	0.6332	0.082	0.9525	0.2411	0.2715	0.8475	1.0818	0.7752	0.9899
t=7	750 nm	0.2473	0.6056	0.8928	0.3016	1.7183	0.1539	1.7631	0.713	1.3755	1.9459	1.4596	1.3645		600 nm	0.2043	0.4875	0.6616	0.253	1.2864	0.1239	1.3133	0.5404	1.1078	1.2948	1.1718	1.0972		490 nm	0.1663	0.3739	0.47	0.2046	0.9776	0.0977	0.9788	0.3949	0.9223	0.6701	0.9143	0.9169
		0.216	0.0864	1.2733	0.3587	1.417	1.3362	1.5459	1.302	1.071	0.7828	1.9901	2.1122			0.1583	0.0629	0.7626	0.2769	1.1754	1.0412	0.9587	1.1049	0.9188	0.5969	1.4869	1.5468			0.1135	0.0436	0.3954	0.2173	0.947	0.8212	0.38	0.9193	0.7866	0.4127	0.9941	1.0191
		1.5971	1.2957	0.5665	0.9616	0.2205	1.3256	1.0674	1.1634	0.9215	0.4625	0.933	1.3527			1.3061	1.0609	0.4454	0.8195	0.1702	1.1187	0.912	0.9421	0.7029	0.3785	0.7718	1.1462			1.0967	0.901	0.3352	0.6872	0.1289	0.9622	0.7804	0.7529	0.4848	0.3059	0.6329	0.9701
		1.2598	0.8095	0.136	1.5703	1.5366	0.8768	1.6366	0.1206	1.6485	1.8999	0.2651	1.4375			1.1036	0.6558	0.1039	1.1785	1.1904	0.7122	1.2239	0.0931	1.2702	1.4392	0.1986	1.0491			0.925	0.536	0.0767	0.9557	0.9596	0.5712	0.9124	0.0648	1.0045	0.9018	0.1463	0.7078
		1.6663	0.5186	1.3603	0.8415	0.1854	0.4082	0.3849	0.1723	0.3422	0.4424	1.302	1.8983			1.0885	0.4051	0.9316	0.6189	0.1285	0.3161	0.2723	0.1262	0.255	0.3258	0.7838	1.3771			0.627	0.3196	0.513	0.4373	0.0871	0.2406	0.1831	0.0864	0.1746	0.2211	0.375	0.9128
		1.5946	1.7041	0.9457	0.777	1.0373	0.5991	0.8763	2.3143	2.0411	2.1299	1.5147	2.0111			0.9241	1.1025	0.6769	0.55	0.6883	0.4347	0.6839	1.6368	1.4923	1.2749	0.8472	1.1617			0.435	0.5344	0.4394	0.3631	0.3902	0.2497	0.4834	0.9828	0.9314	0.6805	0.4453	0.6073
		1.3411	1.7839	0.6969	1.9944	2.1646	1.874	0.3817	1.0586	0.1452	-0.4442	0.1489	0.1961			0.8811	1.2845	0.5275	1.4646	1.5917	1.2636	0.3062	0.854	0.1056	-0.4584	0.1088	0.142			0.5518	0.6443	0.3893	0.882	1.0157	0.7423	0.2364	0.6646	0.0711	-0.4674	0.0717	0.0956
1032-2	Blanked	0.1214	0.896	0.1176	2.2825	0.1349	1.378	0.4146	0.4193	1.2596	1.5986	1.072	1.5395		Blanked	0.0888	0.6622	0.0879	1.4943	0.1033	1.1276	0.3389	0.3563	1.0304	1.2929	0.8714	1.2012		Blanked	0.0625	0.4946	0.0624	0.698	0.076	0.9379	0.2688	0.28	0.7915	1.0594	0.7319	0.9819
t=7	750 nm	0.2525	0.5967	0.8404	0.3145	1.7325	0.1505	1.7369	0.8703	1.1113	1.7646	1.4019	1.3491		600 nm	0.2098	0.4806	0.6165	0.2632	1.2948	0.1203	1.2962	0.6532	0.8136	1.1559	1.1227	1.0813		490 nm	0.1718	0.3682	0.4333	0.213	0.9766	0.0953	0.9559	0.4656	0.7321	0.5949	0.8772	0.9002
		0.212	0.0718	1.1974	0.3638	1.3809	1.3985	1.5223	1.3383	1.0996	0.7788	1.9226	2.0563			0.156	0.053	0.7172	0.2838	1.1168	1.0833	0.9403	1.1271	0.9481	0.597	1.4266	1.5027			0.1119	0.0366	0.3756	0.2246	0.8616	0.8535	0.3809	0.9234	0.8153	0.4179	0.9612	0.993
		1.5777	1.3272	0.5451	0.9308	0.2157	1.3413	1.0516	1.1422	0.8571	0.4482	0.8657	1.321			1.3028	1.0814	0.4296	0.7938	0.1655	1.1372	0.9002	0.9162	0.6625	0.3667	0.7156	1.1134			1.1089	0.9143	0.3254	0.6704	0.1248	0.9823	0.7697	0.7162	0.4639	0.2945	0.5855	0.9366
		1.2534	0.8212	0.1244	1.6511	1.4523	0.808	1.5866	0.1159	1.5543	2.0338	0.2635	1.4312			1.0862	0.6793	0.095	1.2264	1.1291	0.6574	1.1893	0.0894	1.2068	1.5233	0.2009	1.0501			0.9045	0.5653	0.0695	0.973	0.9152	0.5282	0.8933	0.0624	0.9645	0.9703	0.1508	0.7159
		2.2124	0.4714	1.4366	0.9052	0.1696	0.3755	0.3769	0.1862	0.3408	0.5122	1.1291	2.0083			1.5855	0.3723	0.989	0.6246	0.118	0.2914	0.2677	0.138	0.2568	0.3808	0.6665	1.4953			0.9961	0.2974	0.5574	0.3889	0.08	0.2196	0.1851	0.096	0.1809	0.2671	0.3364	1.0636
		1.6091	1.5372	0.8464	0.7798	0.8851	0.5904	0.8277	2.3229	1.9594	1.8874	1.3515	1.9615			0.96	0.8988	0.6154	0.5551	0.5918	0.4305	0.6498	1.6555	1.4338	1.0796	0.7555	1.1463			0.4955	0.3126	0.4183	0.3703	0.3524	0.2586	0.4627	1.0156	0.9325	0.5355	0.4054	0.6207
		1.5125	1.9322	0.6569	2.0841	2.0549	1.8099	0.3501	1.0247	0.1343	-0.4677	0.1523	0.1745			1.0148	1.4158	0.5082	1.5518	1.4996	1.2068	0.2771	0.8217	0.0981	-0.468	0.1101	0.128			0.6439	0.7373	0.3849	0.9813	0.9635	0.7216	0.2096	0.6487	0.0673	-0.4432	0.072	0.0891
1032-3	Blanked	0.1261	0.7375	0.1196	2.2727	0.1402	1.3279	0.3526	0.3898	1.2589	1.518	1.06	1.523		Blanked	0.0941	0.5632	0.0891	1.4851	0.1078	1.0964	0.2875	0.3379	1.0259	1.2352	0.865	1.196		Blanked	0.0669	0.4314	0.0642	0.6909	0.0787	0.9225	0.2278	0.2645	0.7848	1.0233	0.7269	0.9859
t=7	750 nm	0.2435	0.5965	0.3805	0.3425	1.7432	0.1479	1.646	0.7121	1.3274	1.8779	1.3767	1.2931		600 nm	0.2033	0.479	0.1153	0.2886	1.2978	0.1195	1.2371	0.5357	1.0622	1.2475	1.1103	1.0462		490 nm	0.1651	0.366	-0.1249	0.237	0.973	0.0944	0.9341	0.3865	0.8773	0.6574	0.8777	0.8764
		0.2096	0.0847	1.2711	0.3549	1.3558	1.2833	1.4405	1.3115	1.0094	0.7237	1.9355	2.0476			0.1556	0.062	0.7773	0.276	1.1048	1.0032	0.8893	1.1043	0.8647	0.5599	1.4422	1.5024			0.1118	0.0427	0.422	0.2178	0.8628	0.7996	0.3739	0.9059	0.7355	0.3967	0.9717	0.9997
		1.5638	1.2878	0.4965	0.9274	0.2231	1.2461	0.963	1.1455	0.839	0.4624	0.8558	1.2928			1.3077	1.0512	0.3921	0.7928	0.1735	1.0657	0.8245	0.9172	0.6452	0.3818	0.7094	1.094			1.131	0.8894	0.2991	0.6701	0.1323	0.9209	0.7043	0.7159	0.4457	0.311	0.5824	0.928
		1.2275	0.7959	0.1376	1.5725	1.3789	0.7441	1.5233	0.1127	1.531	1.7733	0.2529	1.381			1.0721	0.6659	0.1063	1.1891	1.083	0.609	1.1457	0.0861	1.1996	1.3509	0.1909	1.0459			0.9008	0.5591	0.0794	0.9741	0.8839	0.4924	0.8745	0.0599	0.9699	0.8454	0.1427	0.7697
		1.6337	0.4702	1.4249	0.8704	0.1878	0.3647	0.3713	0.1809	0.3376	0.5119	1.2919	1.9953			1.0809	0.3752	0.9887	0.6097	0.1297	0.2834	0.2628	0.1334	0.2567	0.3742	0.7822	1.4911			0.6108	0.3032	0.5659	0.3962	0.0879	0.2141	0.1816	0.0918	0.1824	0.2596	0.4175	1.072
		1.6206	1.9003	0.9135	0.779	1.0494	0.6185	0.7879	2.2841	1.8418	1.9305	1.3297	1.9625			0.975	1.2792	0.6803	0.5546	0.7004	0.454	0.6186	1.6066	1.333	1.0842	0.7658	1.1564			0.515	0.7419	0.4808	0.3766	0.4143	0.276	0.442	0.9862	0.8538	0.5284	0.4372	0.6314
		1.4829	1.5694	0.5753	2.0198	2.0699	1.801	0.3644	0.9524	0.1353	-0.0691	0.1365	0.173			0.9931	1.0971	0.4544	1.4939	1.5248	1.209	0.2903	0.7542	0.0983	-0.1217	0.099	0.128			0.6262	0.5837	0.3487	0.9506	1.0075	0.7384	0.2207	0.5883	0.0668	-0.1439	0.0664	0.0906
1032 avg	750 nm	0.123933	0.8339	0.120833	2.27403	0.139867	1.37543	0.3802	0.403233	1.3019	1.60263	1.09173	1.52613		600 nm	0.0914	0.6222	0.0897	1.47317	0.107367	1.12677	0.310667	0.3471	1.05667	1.292	0.887367	1.19797		490 nm	0.0645333	0.468533	0.0641333	0.674033	0.0789	0.937633	0.2459	0.272	0.807933	1.05483	0.744667	0.9859
		0.247767	0.5996	0.704567	0.319533	1.73133	0.150767	1.71533	0.765133	1.2714	1.8628	1.41273	1.33557			0.2058	0.482367	0.464467	0.268267	1.293	0.121233	1.2822	0.576433	0.994533	1.23273	1.13493	1.0749			0.167733	0.369367	0.259467	0.2182	0.975733	0.0958	0.956267	0.415667	0.8439	0.6408	0.889733	0.897833
		0.212533	0.0809667	1.24727	0.359133	1.38457	1.33933	1.5029	1.31727	1.06	0.761767	1.9494	2.07203			0.156633	0.0593	0.752367	0.2789	1.13233	1.04257	0.929433	1.1121	0.910533	0.5846	1.4519	1.5173			0.1124	0.0409667	0.397667	0.2199	0.890467	0.824767	0.378267	0.9162	0.779133	0.4091	0.975667	1.00393
		1.57953	1.30357	0.536033	0.939933	0.219767	1.30433	1.02733	1.15037	0.872533	0.4577	0.884833	1.32217			1.30553	1.0645	0.422367	0.802033	0.169733	1.1072	0.8789	0.925167	0.6702	0.375667	0.732267	1.11787			1.1122	0.901567	0.3199	0.6759	0.128667	0.955133	0.751467	0.728333	0.4648	0.3038	0.600267	0.9449
		1.2469	0.808867	0.132667	1.59797	1.45593	0.809633	1.58217	0.1164	1.57793	1.90233	0.2605	1.41657			1.0873	0.667	0.101733	1.198	1.13417	0.659533	1.1863	0.0895333	1.22553	1.4378	0.1968	1.04837			0.9101	0.553467	0.0752	0.9676	0.919567	0.5306	0.8934	0.0623667	0.979633	0.905833	0.1466	0.731133
		1.83747	0.486733	1.40727	0.872367	0.180933	0.3828	0.3777	0.1798	0.3402	0.488833	1.241	1.9673			1.25163	0.3842	0.969767	0.617733	0.1254	0.296967	0.2676	0.132533	0.256167	0.360267	0.744167	1.4545			0.744633	0.306733	0.545433	0.407467	0.085	0.224767	0.183267	0.0914	0.1793	0.249267	0.3763	1.01613
		1.6081	1.71387	0.901867	0.7786	0.9906	0.602667	0.830633	2.3071	1.94743	1.9826	1.39863	1.97837			0.953033	1.0935	0.657533	0.553233	0.660167	0.439733	0.650767	1.63297	1.4197	1.14623	0.7895	1.1548			0.481833	0.529633	0.446167	0.37	0.385633	0.261433	0.4627	0.994867	0.9059	0.581467	0.4293	0.6198
		1.4455	1.76183	0.643033	2.03277	2.09647	1.8283	0.3654	1.0119	0.138267	-0.327	0.1459	0.1812			0.963	1.2658	0.4967	1.50343	1.5387	1.22647	0.2912	0.809967	0.100667	-0.349367	0.105967	0.132667			0.6073	0.6551	0.3743	0.937967	0.995567	0.7341	0.222233	0.633867	0.0684	-0.3515	0.0700333	0.0917667
1032 STD	750 nm	0.00237136	0.0846341	0.00399541	0.00788501	0.00480867	0.0463034	0.0315544	0.0149253	0.0738728	0.0867204	0.0449735	0.012108		600 nm	0.00265141	0.0521632	0.00216333	0.0290037	0.00386825	0.0299587	0.0260719	0.0092	0.0494435	0.0563554	0.0333515	0.00282194		490 nm	0.00221886	0.0330214	0.00170098	0.0355404	0.003005	0.0150018	0.0209172	0.00776209	0.0344291	0.0295162	0.0265606	0.004
		0.00451811	0.00519711	0.28187	0.0209094	0.0124909	0.00300888	0.0614568	0.0910781	0.140721	0.0915884	0.0424985	0.0375746			0.0035	0.004517	0.303227	0.0183328	0.00590931	0.00234379	0.0399826	0.0665234	0.158343	0.0706176	0.0325239	0.0260954			0.00357258	0.00407717	0.333377	0.0168143	0.00241937	0.00170587	0.0223523	0.043447	0.0994016	0.0402546	0.0212768	0.0203535
		0.00323316	0.00798394	0.0431998	0.0044658	0.0307643	0.0576639	0.0553133	0.0188245	0.0460951	0.0330273	0.0358325	0.0350563			0.00145717	0.00547449	0.0313296	0.00426732	0.0377764	0.0400675	0.0359535	0.0129938	0.0423101	0.0213909	0.0312984	0.0255482			0.000953939	0.00380832	0.0232829	0.00407799	0.048963	0.0271264	0.00380832	0.0091526	0.0404206	0.011049	0.0168049	0.0135552
		0.0167255	0.0208447	0.03587	0.0188407	0.00375411	0.0510388	0.0562716	0.0114072	0.0433613	0.00822739	0.0420062	0.029967			0.00249867	0.0154185	0.0273763	0.0151348	0.00402036	0.0371113	0.0474798	0.0146732	0.0296106	0.00793872	0.0343769	0.0263851			0.0173865	0.0124597	0.0186679	0.00978724	0.00375544	0.031304	0.0411964	0.0212759	0.0195655	0.00844808	0.0283038	0.0222434
		0.0171029	0.0126619	0.0072037	0.046028	0.0789128	0.0663651	0.05678	0.00397366	0.062213	0.130267	0.00663023	0.0309623			0.0157788	0.0117886	0.00595343	0.0251597	0.053879	0.0516331	0.0391862	0.0035019	0.0388496	0.0862085	0.00523737	0.00219393			0.0130357	0.015441	0.00511762	0.0103204	0.0380384	0.0394548	0.0189502	0.00245017	0.0217038	0.0625476	0.00405832	0.0336444
		0.325111	0.0276039	0.0410929	0.0318955	0.00988804	0.0226502	0.0068352	0.00701498	0.00235797	0.0402127	0.0970397	0.0601082			0.289162	0.0181579	0.0330536	0.0075182	0.00643661	0.0170459	0.00475079	0.00594755	0.0010116	0.0300309	0.0672661	0.0670633			0.217927	0.011514	0.0284078	0.026093	0.00434856	0.0139851	0.00175594	0.00481248	0.00413884	0.0246796	0.0405656	0.0895878
		0.0130288	0.181747	0.0506619	0.00144222	0.0915658	0.0143855	0.0442729	0.0203774	0.100187	0.129373	0.101106	0.0283523			0.0261554	0.19036	0.0365281	0.00281129	0.0595156	0.0125325	0.0326607	0.0246743	0.0805806	0.111452	0.0502344	0.00782368			0.0417143	0.21469	0.0317947	0.006755	0.0312017	0.013377	0.0207	0.0180359	0.0451233	0.0858388	0.0210905	0.0120752
		0.0916164	0.182404	0.0619746	0.0462344	0.0594799	0.0398267	0.0158237	0.0542447	0.00602522	0.223657	0.00831625	0.0129256			0.0717526	0.160171	0.0378826	0.0443748	0.0475974	0.0321772	0.0145709	0.0509241	0.00427356	0.197224	0.00606822	0.0080829			0.0488724	0.0773674	0.0222791	0.0508412	0.0280716	0.0109995	0.0134656	0.0402547	0.0023516	0.180194	0.00315013	0.00340343

## Sheet: 1033
1033-1	Raw	1	2	3	4	5	6	7	8	9	10	11	12		Raw	1	2	3	4	5	6	7	8	9	10	11	12		Raw	1	2	3	4	5	6	7	8	9	10	11	12
t=0	750 nm	0.1215	0.1281	0.1206	0.1219	0.1126	0.1153	0.1154	0.1556	0.1605	0.1238	0.1139	0.2016		600 nm	0.1021	0.1017	0.0982	0.0998	0.0904	0.095	0.0947	0.0966	0.0974	0.1024	0.094	0.1745		490 nm	0.0933	0.0931	0.09	0.0918	0.0834	0.0872	0.0867	0.0832	0.0843	0.0944	0.0868	0.1606
		0.2249	0.1164	0.3835	0.1051	0.113	0.1077	0.11	0.1099	0.1178	0.1055	0.1205	0.3491			0.1908	0.0984	0.2947	0.086	0.0904	0.0877	0.0899	0.0895	0.0963	0.0881	0.0967	0.306			0.1669	0.0903	0.2336	0.0796	0.0822	0.0802	0.083	0.0829	0.0876	0.0811	0.0873	0.2762
		0.1194	0.119	0.1162	0.1352	0.3906	0.1156	0.1467	0.1133	0.1154	0.112	0.1059	0.1134			0.0968	0.0965	0.0933	0.1099	0.3636	0.0949	0.0992	0.0938	0.0962	0.093	0.0861	0.0935			0.0879	0.0881	0.0854	0.0999	0.3427	0.0875	0.0858	0.0862	0.088	0.0855	0.0793	0.0854
		0.1151	0.1218	0.1447	0.1141	0.1134	0.1156	0.1151	0.1178	0.1158	0.1252	0.1086	0.1245			0.0947	0.1	0.1227	0.0931	0.0934	0.0953	0.0951	0.0975	0.0909	0.1012	0.088	0.1019			0.0867	0.0917	0.1129	0.0853	0.0853	0.0875	0.088	0.0896	0.0824	0.0935	0.0805	0.0927
		0.2208	0.1093	0.1066	0.1142	0.1177	0.1145	0.1085	0.1249	0.109	0.1065	0.1109	0.1603			0.1107	0.0912	0.0884	0.0947	0.0965	0.0937	0.0906	0.0954	0.0898	0.0878	0.0921	0.1004			0.0903	0.0836	0.0812	0.0867	0.0878	0.0859	0.0838	0.085	0.0827	0.0807	0.084	0.0863
		0.1161	0.1091	0.1114	0.1161	0.115	0.1127	0.1353	0.1115	0.1065	0.105	0.1025	0.1154			0.0969	0.0917	0.0919	0.0939	0.0927	0.0936	0.1023	0.0913	0.0882	0.0871	0.0851	0.0961			0.0878	0.0846	0.0842	0.085	0.0844	0.0863	0.089	0.0835	0.0812	0.0803	0.0789	0.0877
		0.1135	0.2545	0.1144	0.1133	0.1093	0.1098	0.1124	0.1076	0.1057	0.1107	0.1116	0.1451			0.0948	0.2278	0.0944	0.0936	0.0894	0.0904	0.0931	0.089	0.0854	0.0919	0.0915	0.1226			0.0866	0.208	0.0851	0.0853	0.0815	0.0825	0.0854	0.0819	0.0781	0.0836	0.0824	0.1122
		0.1177	0.1145	0.119	0.1072	0.1115	0.1041	0.1046	0.1859	0.112	1.2811	0.1116	0.1085			0.0958	0.0943	0.099	0.0879	0.0915	0.0863	0.0858	0.1636	0.0925	1.2199	0.0933	0.0893			0.0872	0.086	0.0916	0.0798	0.0834	0.0796	0.079	0.1562	0.0843	1.1623	0.0851	0.0823
1033-2	Raw	1	2	3	4	5	6	7	8	9	10	11	12		Raw	1	2	3	4	5	6	7	8	9	10	11	12		Raw	1	2	3	4	5	6	7	8	9	10	11	12
t=0	750 nm	0.1192	0.1346	0.1206	0.1208	0.1106	0.1101	0.1149	0.1497	0.1656	0.1144	0.1144	0.1144		600 nm	0.0998	0.1008	0.1004	0.0998	0.0895	0.0903	0.0962	0.0946	0.1067	0.0945	0.0954	0.0932		490 nm	0.0905	0.0914	0.0922	0.0909	0.0819	0.0838	0.0884	0.0829	0.0938	0.0866	0.0873	0.085
		0.2559	0.1163	0.3909	0.1133	0.1169	0.1163	0.1088	0.1142	0.1057	0.1025	0.1117	0.1077			0.2185	0.0986	0.2997	0.0933	0.0956	0.0954	0.0899	0.0946	0.0873	0.0861	0.0904	0.0889			0.1924	0.0901	0.2361	0.0867	0.0875	0.0869	0.0828	0.0866	0.0798	0.0793	0.0823	0.0816
		0.114	0.1179	0.1116	0.1216	0.4241	0.1191	0.1387	0.1102	0.1075	0.1147	0.1098	0.1144			0.0932	0.0962	0.0915	0.1	0.4032	0.0987	0.0977	0.0914	0.0892	0.0958	0.091	0.0944			0.0856	0.0879	0.0839	0.0915	0.3757	0.0905	0.0863	0.0839	0.0815	0.0879	0.0831	0.0864
		0.1107	0.1193	0.109	0.3195	0.344	0.1243	0.108	0.1138	0.1176	0.1143	0.1068	0.1295			0.0911	0.0991	0.0913	0.2093	0.2668	0.1029	0.0895	0.0941	0.0924	0.0912	0.0885	0.106			0.0837	0.0906	0.0834	0.1003	0.1931	0.0934	0.0821	0.086	0.0832	0.0829	0.0812	0.0962
		0.2083	0.1101	0.1089	0.3591	0.385	0.318	0.1077	0.1216	0.1119	0.1061	0.1096	0.1532			0.1057	0.0923	0.0907	0.2696	0.3249	0.2301	0.0896	0.0949	0.0935	0.0884	0.0918	0.0974			0.087	0.0848	0.0831	0.1675	0.2665	0.1393	0.0825	0.0852	0.0858	0.0816	0.0834	0.0848
		0.111	0.1143	0.1099	0.1903	0.3836	0.3465	0.2067	0.1194	0.1096	0.1073	0.1048	0.108			0.0931	0.0968	0.0923	0.0979	0.3047	0.262	0.0988	0.0955	0.0911	0.0903	0.0881	0.0902			0.0838	0.0895	0.0845	0.0868	0.2295	0.1766	0.0876	0.0865	0.0835	0.0829	0.0816	0.0835
		0.1096	0.5444	0.1132	0.1145	0.1108	0.1189	0.1147	0.1072	0.109	0.1053	0.1133	0.1099			0.0912	0.5179	0.0941	0.0953	0.0908	0.0976	0.0952	0.0886	0.0892	0.0875	0.0938	0.0913			0.0835	0.5081	0.0851	0.0871	0.0826	0.0873	0.0867	0.0811	0.0811	0.0798	0.0845	0.0834
		0.1139	0.1109	0.1376	0.1173	0.1163	0.1141	0.1034	0.2091	0.1142	1.2905	0.1071	0.1061			0.0932	0.0925	0.1179	0.0964	0.095	0.0948	0.0858	0.1878	0.0946	1.1367	0.0898	0.0873			0.0851	0.0851	0.1079	0.0861	0.0859	0.0866	0.0791	0.1821	0.0862	0.9819	0.0823	0.0804
1033-3	Raw	1	2	3	4	5	6	7	8	9	10	11	12		Raw	1	2	3	4	5	6	7	8	9	10	11	12		Raw	1	2	3	4	5	6	7	8	9	10	11	12
t=0	750 nm	0.1093	0.135	0.1037	0.1093	0.0986	0.1001	0.0969	0.1388	0.165	0.113	0.1116	0.118		600 nm	0.0924	0.103	0.0864	0.0909	0.0808	0.083	0.0803	0.0847	0.0964	0.0937	0.0931	0.0972		490 nm	0.0845	0.0938	0.079	0.0831	0.0742	0.0765	0.0733	0.073	0.083	0.0861	0.086	0.0893
		0.2305	0.1225	0.4126	0.1142	0.1128	0.1185	0.1063	0.1075	0.1126	0.099	0.1198	0.1094			0.1982	0.1051	0.3194	0.0939	0.0925	0.0973	0.0876	0.0884	0.0937	0.0828	0.0965	0.0898			0.1742	0.0967	0.2544	0.0869	0.0853	0.0895	0.0811	0.0814	0.0855	0.0771	0.0874	0.0826
		0.1173	0.1209	0.1123	0.1169	0.1391	0.116	0.1489	0.1121	0.1091	0.114	0.1071	0.1152			0.0984	0.0991	0.0917	0.0966	0.1095	0.0965	0.1037	0.0937	0.0908	0.0955	0.0889	0.0958			0.0902	0.0914	0.0845	0.0889	0.0966	0.0889	0.0913	0.0865	0.083	0.0873	0.0819	0.0879
		0.107	0.1223	0.1088	0.1168	0.1133	0.1204	0.1176	0.1294	0.1136	0.1141	0.1146	0.1117			0.0889	0.1026	0.0909	0.0981	0.0944	0.1009	0.0977	0.1074	0.0924	0.0922	0.0959	0.0907			0.0819	0.0942	0.0834	0.0905	0.0871	0.0935	0.0893	0.0984	0.0843	0.0841	0.0873	0.0828
		0.231	0.1101	0.1111	0.1103	0.1138	0.1275	0.1218	0.1217	0.1119	0.1051	0.1115	0.1613			0.1087	0.0925	0.0932	0.0925	0.094	0.1062	0.1032	0.0964	0.0937	0.0869	0.0932	0.0996			0.0869	0.0853	0.0857	0.085	0.0864	0.097	0.0958	0.0875	0.0863	0.0802	0.085	0.0865
		0.1159	0.1126	0.1184	0.111	0.1124	0.1177	0.1551	0.1178	0.1131	0.1052	0.1061	0.1158			0.0988	0.0943	0.0998	0.0919	0.0903	0.0988	0.1223	0.0983	0.0946	0.0886	0.0889	0.0971			0.0897	0.0867	0.091	0.0832	0.0821	0.0906	0.1064	0.0905	0.0865	0.0817	0.0818	0.0891
		0.1116	0.3513	0.1122	0.1102	0.1133	0.1182	0.111	0.104	0.1317	0.1064	0.1225	0.111			0.0931	0.3268	0.093	0.0914	0.0932	0.0987	0.0921	0.0864	0.1111	0.089	0.1031	0.0929			0.0853	0.3066	0.0843	0.0838	0.0849	0.0902	0.0844	0.0795	0.1024	0.0814	0.0944	0.085
		0.1154	0.1118	0.1123	0.1082	0.1155	0.1156	0.1064	0.2836	0.1153	1.1684	0.1081	0.1094			0.0965	0.0928	0.093	0.0896	0.0962	0.0969	0.089	0.2608	0.0948	1.1172	0.0914	0.0908			0.0882	0.0845	0.0848	0.0808	0.0876	0.0892	0.0824	0.2517	0.0863	1.0486	0.084	0.0837
1033-1	Raw	1	2	3	4	5	6	7	8	9	10	11	12		Raw	1	2	3	4	5	6	7	8	9	10	11	12		Raw	1	2	3	4	5	6	7	8	9	10	11	12
t=7	750 nm	0.3898	1.0321	0.3774	2.5886	0.3986	1.927	0.8879	0.9445	1.8511	1.9181	1.8907	1.8377		600 nm	0.3081	0.8468	0.2949	1.9264	0.315	1.6032	0.7503	0.775	1.5216	1.6001	1.5153	1.5929		490 nm	0.2331	0.7077	0.2205	1.2573	0.2347	1.3984	0.6208	0.6345	1.2869	1.4051	1.2808	1.4289
		0.7489	1.0031	1.5903	0.4504	1.8767	1.6136	1.9291	1.0996	1.9644	1.7811	1.8027	1.8913			0.658	0.8368	1.3043	0.3713	1.5928	1.3915	1.5983	0.9239	1.6278	1.2572	1.5423	1.6137			0.5735	0.6589	1.083	0.2976	1.4241	1.2149	1.3788	0.7698	1.4135	0.8767	1.3642	1.4395
		0.4428	0.3745	1.4111	0.6639	1.7121	1.576	1.9239	1.5863	1.1291	0.9857	1.9054	2.0062			0.342	0.3028	0.9952	0.5284	1.5076	1.3326	1.2982	1.3985	0.9941	0.8168	1.5804	1.6382			0.2568	0.2444	0.707	0.4126	1.336	1.1646	0.8552	1.2433	0.8522	0.6466	1.3668	1.4
		1.5759	1.8377	0.8895	1.9016	0.4449	1.8518	1.2505	1.7468	0.9653	0.7598	2.1995	1.7909			1.4069	1.5645	0.7391	1.6332	0.3505	1.5799	1.0934	1.4696	0.7895	0.6376	1.8128	1.5051			1.2729	1.3871	0.592	1.4322	0.2684	1.412	0.938	1.2868	0.6156	0.5245	1.5039	1.3209
		2.011	1.2503	0.346	1.8585	1.8332	1.1852	1.9364	0.3862	1.9566	2.1113	0.7324	2.1026			1.6234	1.0864	0.2736	1.5657	1.5279	1.0005	1.6125	0.2967	1.6456	1.6575	0.602	1.6449			1.4023	0.9564	0.2084	1.4018	1.3308	0.8205	1.4119	0.2247	1.4285	1.2905	0.4828	1.3179
		2.3358	0.9531	1.5191	1.1314	0.4309	0.8376	0.6974	0.4561	0.6126	0.6322	1.3962	2.1165			1.6586	0.7543	1.2114	0.9361	0.3268	0.6738	0.5317	0.352	0.4881	0.4872	1.0013	1.4349			1.1639	0.5782	0.9024	0.7435	0.2448	0.5387	0.4031	0.2555	0.3621	0.3647	0.6643	0.8579
		1.6111	2.4039	1.0554	1.102	1.3466	0.7685	0.9374	2.4651	2.4464	2.3284	1.662	2.221			1.0486	1.78	0.8473	0.8635	0.9782	0.6217	0.7649	1.6232	1.7803	1.4703	1.0958	1.4888			0.6827	1.1971	0.6457	0.6401	0.6852	0.4736	0.5695	0.9915	1.2096	0.8644	0.672	0.8798
		2.219	1.4431	0.9244	1.4685	2.3989	1.9735	0.6833	1.382	0.4176	0.8623	0.4485	0.4244			1.5219	1.1848	0.7701	1.2161	1.7009	1.4495	0.5487	1.1654	0.3263	0.7065	0.3454	0.3336			1.0242	0.9562	0.622	0.9775	1.0468	0.9764	0.4131	0.9953	0.2372	0.5744	0.2482	0.2537
1033-2	Raw	1	2	3	4	5	6	7	8	9	10	11	12		Raw	1	2	3	4	5	6	7	8	9	10	11	12		Raw	1	2	3	4	5	6	7	8	9	10	11	12
t=7	750 nm	0.3945	1.0193	0.3979	2.6224	0.3999	1.9257	0.9174	0.968	1.9168	1.9453	1.9174	1.8532		600 nm	0.3114	0.8368	0.309	1.9755	0.3169	1.5941	0.7752	0.8014	1.5745	1.6171	1.5289	1.5977		490 nm	0.2349	0.6987	0.2312	1.3003	0.2365	1.3766	0.6409	0.6622	1.3216	1.4118	1.2833	1.4352
		0.7621	0.9631	1.5965	0.5602	1.9069	1.6969	1.8937	1.054	1.9245	1.8251	1.7987	1.776			0.669	0.8031	1.2998	0.4663	1.5985	1.4518	1.5872	0.8889	1.6002	1.2783	1.5478	1.5256			0.5812	0.6364	1.0708	0.379	1.4118	1.2608	1.391	0.7418	1.3908	0.8831	1.3746	1.3528
		0.4507	0.3669	1.4359	0.5874	1.6846	1.6554	1.8875	1.5724	1.056	0.9767	2.0234	2.0371			0.3504	0.2995	1.0074	0.4658	1.4895	1.3902	1.2721	1.3829	0.9267	0.8102	1.6589	1.6545			0.2646	0.2409	0.7127	0.3633	1.3282	1.2123	0.8347	1.2324	0.7866	0.6414	1.4171	1.4057
		1.519	1.8396	0.8788	1.9699	0.442	1.9072	1.2718	1.8038	0.9914	0.718	2.1819	1.774			1.3546	1.5606	0.7303	1.6816	0.3501	1.6094	1.1145	1.5126	0.8154	0.6003	1.7938	1.4962			1.226	1.3799	0.5841	1.4635	0.2688	1.4327	0.9607	1.3242	0.6338	0.4908	1.4893	1.3185
		2.014	1.2709	0.3447	1.8492	1.8637	1.1692	1.9755	0.3873	2.039	2.1158	0.71	2.0919			1.6226	1.0999	0.2719	1.5461	1.5438	0.9855	1.6376	0.3009	1.7014	1.6644	0.5837	1.6146			1.3998	0.9666	0.2079	1.3717	1.3435	0.8067	1.4245	0.2285	1.4725	1.2985	0.4667	1.2689
		2.2442	0.9829	1.5537	1.2146	0.4109	0.8625	0.6675	0.5021	0.6369	0.6144	1.405	2.1612			1.603	0.7886	1.2285	0.9899	0.3149	0.6994	0.5094	0.3902	0.5059	0.4722	0.9956	1.4646			1.142	0.6175	0.9053	0.7853	0.2367	0.567	0.3861	0.2864	0.3688	0.353	0.6597	0.8623
		1.6121	2.4557	1.0191	1.0488	1.3539	0.7794	0.9673	2.5099	2.5107	2.2205	1.6847	2.116			1.0465	1.8197	0.8124	0.8192	0.992	0.6315	0.7912	1.6612	1.843	1.38	1.1214	1.4079			0.683	1.2032	0.615	0.6087	0.6997	0.4832	0.5874	0.994	1.2603	0.7945	0.689	0.8189
		2.2026	1.4382	1.0394	1.4825	2.3895	1.9437	0.7152	1.5119	0.4108	1.1635	0.4532	0.4291			1.5108	1.1849	0.8646	1.2116	1.6801	1.4197	0.5747	1.266	0.321	0.9443	0.3494	0.3387			1.0091	0.9671	0.6996	0.9661	1.0221	0.9498	0.4333	1.08	0.2314	0.7398	0.2513	0.255
1033-3	Raw	1	2	3	4	5	6	7	8	9	10	11	12		Raw	1	2	3	4	5	6	7	8	9	10	11	12		Raw	1	2	3	4	5	6	7	8	9	10	11	12
t=7	750 nm	0.4065	1.0932	0.3358	2.6648	0.3548	1.8375	0.5651	0.9039	1.8193	1.9272	1.9421	1.8359		600 nm	0.3314	0.9143	0.2659	2.0442	0.2893	1.5561	0.4681	0.7435	1.4967	1.6019	1.5362	1.5853		490 nm	0.257	0.7766	0.1974	1.3418	0.2147	1.3596	0.3731	0.6092	1.2699	1.4015	1.2703	1.4258
		0.7208	0.9601	1.5794	0.5442	1.8988	1.693	1.9015	1.0278	1.9098	1.7283	1.7594	1.8233			0.6295	0.7985	1.3129	0.4536	1.6004	1.4502	1.6002	0.8728	1.5947	1.2295	1.5161	1.5559			0.5445	0.6312	1.1103	0.3698	1.4214	1.2668	1.4074	0.7315	1.3934	0.8668	1.346	1.372
		0.4565	0.358	1.367	0.6444	1.5215	1.5691	1.8471	1.4928	1.2415	0.902	1.8813	2.0308			0.3562	0.2869	0.9877	0.5173	1.3559	1.3566	1.2618	1.3138	1.1007	0.7399	1.5784	1.6598			0.2687	0.2309	0.724	0.4069	1.21	1.2144	0.8453	1.163	0.9578	0.5797	1.3818	1.416
		1.4475	1.8505	0.7221	1.8675	0.4619	1.8624	1.337	1.727	0.8679	0.7768	2.0065	1.69			1.2889	1.5783	0.5912	1.6136	0.3672	1.5938	1.1792	1.464	0.7114	0.6567	1.6798	1.4691			1.1607	1.3994	0.4684	1.4415	0.2838	1.4352	1.0316	1.2901	0.5521	0.5421	1.4461	1.3203
		1.9686	1.2211	0.3634	1.8505	1.8644	1.136	1.9385	0.3802	1.886	1.654	0.7425	2.046			1.6066	1.0756	0.2883	1.5722	1.5732	0.9598	1.6243	0.2993	1.6142	1.3085	0.614	1.6482			1.3954	0.9545	0.2202	1.412	1.3836	0.787	1.4352	0.2287	1.4243	1.0397	0.4965	1.356
		2.2262	0.9544	1.5366	1.2151	0.4115	0.7886	0.7126	0.4837	0.6585	0.9245	1.4445	1.8649			1.5849	0.7705	1.2323	1.0128	0.3163	0.6371	0.5504	0.3755	0.5248	0.7195	1.0148	1.2832			1.115	0.606	0.9298	0.8211	0.2391	0.5115	0.4225	0.2734	0.3908	0.5476	0.6734	0.8419
		1.56	2.3258	1.1631	1.0696	1.2573	0.8978	0.786	2.3966	2.4	2.0406	1.4729	1.9955			1.0525	1.7105	0.9534	0.8391	0.9412	0.7419	0.6486	1.594	1.7955	1.2909	1.0002	1.3432			0.7308	1.2332	0.7439	0.6348	0.6889	0.5792	0.5045	1.0305	1.3644	0.7868	0.6448	0.8379
		2.1446	1.7369	0.8819	1.7129	2.4586	1.7842	0.6761	1.3462	0.4037	0.948	0.4452	0.4285			1.4944	1.414	0.7396	1.3832	1.726	1.3085	0.5464	1.1759	0.3171	0.7771	0.3452	0.3391			1.0351	1.1731	0.6069	1.0986	1.0401	0.9196	0.42	1.0401	0.2368	0.6314	0.2578	0.2619
1033-1	Blanked	0.2683	0.904	0.2568	2.4667	0.286	1.8117	0.7725	0.7889	1.6906	1.7943	1.7768	1.6361		Blanked	0.206	0.7451	0.1967	1.8266	0.2246	1.5082	0.6556	0.6784	1.4242	1.4977	1.4213	1.4184		Blank	0.1398	0.6146	0.1305	1.1655	0.1513	1.3112	0.5341	0.5513	1.2026	1.3107	1.194	1.2683
t=7	750 nm	0.524	0.8867	1.2068	0.3453	1.7637	1.5059	1.8191	0.9897	1.8466	1.6756	1.6822	1.5422		600 nm	0.4672	0.7384	1.0096	0.2853	1.5024	1.3038	1.5084	0.8344	1.5315	1.1691	1.4456	1.3077		490 nm	0.4066	0.5686	0.8494	0.218	1.3419	1.1347	1.2958	0.6869	1.3259	0.7956	1.2769	1.1633
		0.3234	0.2555	1.2949	0.5287	1.3215	1.4604	1.7772	1.473	1.0137	0.8737	1.7995	1.8928			0.2452	0.2063	0.9019	0.4185	1.144	1.2377	1.199	1.3047	0.8979	0.7238	1.4943	1.5447			0.1689	0.1563	0.6216	0.3127	0.9933	1.0771	0.7694	1.1571	0.7642	0.5611	1.2875	1.3146
		1.4608	1.7159	0.7448	1.7875	0.3315	1.7362	1.1354	1.629	0.8495	0.6346	2.0909	1.6664			1.3122	1.4645	0.6164	1.5401	0.2571	1.4846	0.9983	1.3721	0.6986	0.5364	1.7248	1.4032			1.1862	1.2954	0.4791	1.3469	0.1831	1.3245	0.85	1.1972	0.5332	0.431	1.4234	1.2282
		1.7902	1.141	0.2394	1.7443	1.7155	1.0707	1.8279	0.2613	1.8476	2.0048	0.6215	1.9423			1.5127	0.9952	0.1852	1.471	1.4314	0.9068	1.5219	0.2013	1.5558	1.5697	0.5099	1.5445			1.312	0.8728	0.1272	1.3151	1.243	0.7346	1.3281	0.1397	1.3458	1.2098	0.3988	1.2316
		2.2197	0.844	1.4077	1.0153	0.3159	0.7249	0.5621	0.3446	0.5061	0.5272	1.2937	2.0011			1.5617	0.6626	1.1195	0.8422	0.2341	0.5802	0.4294	0.2607	0.3999	0.4001	0.9162	1.3388			1.0761	0.4936	0.8182	0.6585	0.1604	0.4524	0.3141	0.172	0.2809	0.2844	0.5854	0.7702
		1.4976	2.1494	0.941	0.9887	1.2373	0.6587	0.825	2.3575	2.3407	2.2177	1.5504	2.0759			0.9538	1.5522	0.7529	0.7699	0.8888	0.5313	0.6718	1.5342	1.6949	1.3784	1.0043	1.3662			0.5961	0.9891	0.5606	0.5548	0.6037	0.3911	0.4841	0.9096	1.1315	0.7808	0.5896	0.7676
		2.1013	1.3286	0.8054	1.3613	2.2874	1.8694	0.5787	1.1961	0.3056	-0.4188	0.3369	0.3159			1.4261	1.0905	0.6711	1.1282	1.6094	1.3632	0.4629	1.0018	0.2338	-0.5134	0.2521	0.2443			0.937	0.8702	0.5304	0.8977	0.9634	0.8968	0.3341	0.8391	0.1529	-0.5879	0.1631	0.1714
1033-2	Blanked	0.2753	0.8847	0.2773	2.5016	0.2893	1.8156	0.8025	0.8183	1.7512	1.8309	1.803	1.7388		Blanked	0.2116	0.736	0.2086	1.8757	0.2274	1.5038	0.679	0.7068	1.4678	1.5226	1.4335	1.5045		Blank	0.1444	0.6073	0.139	1.2094	0.1546	1.2928	0.5525	0.5793	1.2278	1.3252	1.196	1.3502
t=7	750 nm	0.5062	0.8468	1.2056	0.4469	1.79	1.5806	1.7849	0.9398	1.8188	1.7226	1.687	1.6683		600 nm	0.4505	0.7045	1.0001	0.373	1.5029	1.3564	1.4973	0.7943	1.5129	1.1922	1.4574	1.4367		490 nm	0.3888	0.5463	0.8347	0.2923	1.3243	1.1739	1.3082	0.6552	1.311	0.8038	1.2923	1.2712
		0.3367	0.249	1.3243	0.4658	1.2605	1.5363	1.7488	1.4622	0.9485	0.862	1.9136	1.9227			0.2572	0.2033	0.9159	0.3658	1.0863	1.2915	1.1744	1.2915	0.8375	0.7144	1.5679	1.5601			0.179	0.153	0.6288	0.2718	0.9525	1.1218	0.7484	1.1485	0.7051	0.5535	1.334	1.3193
		1.4083	1.7203	0.7698	1.6504	0.098	1.7829	1.1638	1.69	0.8738	0.6037	2.0751	1.6445			1.2635	1.4615	0.639	1.4723	0.0833	1.5065	1.025	1.4185	0.723	0.5091	1.7053	1.3902			1.1423	1.2893	0.5007	1.3632	0.0757	1.3393	0.8786	1.2382	0.5506	0.4079	1.4081	1.2223
		1.8057	1.1608	0.2358	1.4901	1.4787	0.8512	1.8678	0.2657	1.9271	2.0097	0.6004	1.9387			1.5169	1.0076	0.1812	1.2765	1.2189	0.7554	1.548	0.206	1.6079	1.576	0.4919	1.5172			1.3128	0.8818	0.1248	1.2042	1.077	0.6674	1.342	0.1433	1.3867	1.2169	0.3833	1.1841
		2.1332	0.8686	1.4438	1.0243	0.0273	0.516	0.4608	0.3827	0.5273	0.5071	1.3002	2.0532			1.5099	0.6918	1.1362	0.892	0.0102	0.4374	0.4106	0.2947	0.4148	0.3819	0.9075	1.3744			1.0582	0.528	0.8208	0.6985	0.0072	0.3904	0.2985	0.1999	0.2853	0.2701	0.5781	0.7788
		1.5025	1.9113	0.9059	0.9343	1.2431	0.6605	0.8526	2.4027	2.4017	2.1152	1.5714	2.0061			0.9553	1.3018	0.7183	0.7239	0.9012	0.5339	0.696	1.5726	1.7538	1.2925	1.0276	1.3166			0.5995	0.6951	0.5299	0.5216	0.6171	0.3959	0.5007	0.9129	1.1792	0.7147	0.6045	0.7355
		2.0887	1.3273	0.9018	1.3652	2.2732	1.8296	0.6118	1.3028	0.2966	-0.127	0.3461	0.323			1.4176	1.0924	0.7467	1.1152	1.5851	1.3249	0.4889	1.0782	0.2264	-0.1924	0.2596	0.2514			0.924	0.882	0.5917	0.88	0.9362	0.8632	0.3542	0.8979	0.1452	-0.2421	0.169	0.1746
1033-3	Blanked	0.2972	0.9582	0.2321	2.5555	0.2562	1.7374	0.4682	0.7651	1.6543	1.8142	1.8305	1.7179		Blanked	0.239	0.8113	0.1795	1.9533	0.2085	1.4731	0.3878	0.6588	1.4003	1.5082	1.4431	1.4881		Blank	0.1725	0.6828	0.1184	1.2587	0.1405	1.2831	0.2998	0.5362	1.1869	1.3154	1.1843	1.3365
t=7	750 nm	0.4903	0.8376	1.1668	0.43	1.786	1.5745	1.7952	0.9203	1.7972	1.6293	1.6396	1.7139		600 nm	0.4313	0.6934	0.9935	0.3597	1.5079	1.3529	1.5126	0.7844	1.501	1.1467	1.4196	1.4661		490 nm	0.3703	0.5345	0.8559	0.2829	1.3361	1.1773	1.3263	0.6501	1.3079	0.7897	1.2586	1.2894
		0.3392	0.2371	1.2547	0.5275	1.3824	1.4531	1.6982	1.3807	1.1324	0.788	1.7742	1.9156			0.2578	0.1878	0.896	0.4207	1.2464	1.2601	1.1581	1.2201	1.0099	0.6444	1.4895	1.564			0.1785	0.1395	0.6395	0.318	1.1134	1.1255	0.754	1.0765	0.8748	0.4924	1.2999	1.3281
		1.3405	1.7282	0.6133	1.7507	0.3486	1.742	1.2194	1.5976	0.7543	0.6627	1.8919	1.5783			1.2	1.4757	0.5003	1.5155	0.2728	1.4929	1.0815	1.3566	0.619	0.5645	1.5839	1.3784			1.0788	1.3052	0.385	1.351	0.1967	1.3417	0.9423	1.1917	0.4678	0.458	1.3588	1.2375
		1.7376	1.111	0.2523	1.7402	1.7506	1.0085	1.8167	0.2585	1.7741	1.5489	0.631	1.8847			1.4979	0.9831	0.1951	1.4797	1.4792	0.8536	1.5211	0.2029	1.5205	1.2216	0.5208	1.5486			1.3085	0.8692	0.1345	1.327	1.2972	0.69	1.3394	0.1412	1.338	0.9595	0.4115	1.2695
		2.1103	0.8418	1.4182	1.1041	0.2991	0.6709	0.5575	0.3659	0.5454	0.8193	1.3384	1.7491			1.4861	0.6762	1.1325	0.9209	0.226	0.5383	0.4281	0.2772	0.4302	0.6309	0.9259	1.1861			1.0253	0.5193	0.8388	0.7379	0.157	0.4209	0.3161	0.1829	0.3043	0.4659	0.5916	0.7528
		1.4484	1.9745	1.0509	0.9594	1.144	0.7796	0.675	2.2926	2.2683	1.9342	1.3504	1.8845			0.9594	1.3837	0.8604	0.7477	0.848	0.6432	0.5565	1.5076	1.6844	1.2019	0.8971	1.2503			0.6455	0.9266	0.6596	0.551	0.604	0.489	0.4201	0.951	1.262	0.7054	0.5504	0.7529
		2.0292	1.6251	0.7696	1.6047	2.3431	1.6686	0.5697	1.0626	0.2884	-0.2204	0.3371	0.3191			1.3979	1.3212	0.6466	1.2936	1.6298	1.2116	0.4574	0.9151	0.2223	-0.3401	0.2538	0.2483			0.9469	1.0886	0.5221	1.0178	0.9525	0.8304	0.3376	0.7884	0.1505	-0.4172	0.1738	0.1782
1033 Avg	750 nm	0.280267	0.915633	0.2554	2.50793	0.277167	1.78823	0.681067	0.790767	1.6987	1.81313	1.80343	1.6976		600 nm	0.218867	0.764133	0.194933	1.8852	0.220167	1.49503	0.574133	0.681333	1.43077	1.5095	1.43263	1.47033		490 nm	0.152233	0.6349	0.1293	1.2112	0.1488	1.2957	0.462133	0.5556	1.20577	1.3171	1.19143	1.31833
		0.506833	0.857033	1.19307	0.4074	1.7799	1.55367	1.79973	0.949933	1.82087	1.67583	1.6696	1.64147			0.449667	0.7121	1.00107	0.339333	1.5044	1.3377	1.5061	0.804367	1.51513	1.16933	1.44087	1.4035			0.388567	0.5498	0.846667	0.2644	1.3341	1.16197	1.3101	0.664067	1.31493	0.796367	1.27593	1.2413
		0.3331	0.2472	1.2913	0.507333	1.32147	1.48327	1.7414	1.43863	1.03153	0.841233	1.8291	1.91037			0.2534	0.199133	0.9046	0.401667	1.1589	1.2631	1.17717	1.2721	0.9151	0.6942	1.51723	1.55627			0.175467	0.1496	0.629967	0.300833	1.01973	1.10813	0.757267	1.12737	0.781367	0.535667	1.30713	1.32067
		1.4032	1.72147	0.7093	1.72953	0.259367	1.7537	1.17287	1.63887	0.825867	0.633667	2.0193	1.62973			1.25857	1.46723	0.585233	1.5093	0.2044	1.49467	1.03493	1.3824	0.6802	0.536667	1.67133	1.3906			1.13577	1.29663	0.454933	1.3537	0.151833	1.33517	0.8903	1.20903	0.5172	0.4323	1.39677	1.22933
		1.77783	1.1376	0.2425	1.6582	1.64827	0.9768	1.83747	0.261833	1.8496	1.85447	0.617633	1.9219			1.50917	0.9953	0.187167	1.40907	1.3765	0.8386	1.53033	0.2034	1.5614	1.45577	0.507533	1.53677			1.3111	0.8746	0.128833	1.2821	1.20573	0.697333	1.3365	0.1414	1.35683	1.12873	0.397867	1.2284
		2.1544	0.851467	1.42323	1.0479	0.2141	0.637267	0.5268	0.3644	0.526267	0.617867	1.31077	1.93447			1.51923	0.676867	1.1294	0.885033	0.156767	0.518633	0.4227	0.277533	0.414967	0.470967	0.916533	1.29977			1.0532	0.513633	0.825933	0.6983	0.1082	0.421233	0.309567	0.184933	0.290167	0.340133	0.585033	0.767267
		1.48283	2.01173	0.965933	0.9608	1.20813	0.6996	0.7842	2.35093	2.3369	2.08903	1.49073	1.98883			0.956167	1.41257	0.7772	0.747167	0.879333	0.569467	0.641433	1.53813	1.71103	1.29093	0.976333	1.31103			0.6137	0.870267	0.583367	0.542467	0.608267	0.425333	0.4683	0.9245	1.1909	0.733633	0.5815	0.752
		2.07307	1.427	0.8256	1.44373	2.30123	1.7892	0.586733	1.18717	0.296867	-0.2554	0.340033	0.319333			1.41387	1.16803	0.688133	1.179	1.6081	1.2999	0.469733	0.998367	0.2275	-0.348633	0.255167	0.248			0.935967	0.946933	0.548067	0.931833	0.9507	0.863467	0.341967	0.8418	0.149533	-0.415733	0.168633	0.174733
1033 STD	750 nm	0.0150766	0.0381059	0.0226325	0.0447375	0.0182325	0.0440661	0.184957	0.0266491	0.0489552	0.0183233	0.0268526	0.0542761		600 nm	0.0176594	0.0411002	0.0146302	0.063882	0.0102002	0.0191218	0.161793	0.0241341	0.0342258	0.0125008	0.0109258	0.045717		490 nm	0.0177015	0.0416429	0.0103523	0.0466261	0.00737496	0.0142727	0.140885	0.0218694	0.0206331	0.00739797	0.00625806	0.0438682
		0.0168589	0.0261006	0.0227555	0.05444	0.0141715	0.0414794	0.0175449	0.0357925	0.0247648	0.0466504	0.0260914	0.0889395			0.0179645	0.0234429	0.00809341	0.0472644	0.00304138	0.0294104	0.00790506	0.0264765	0.0153722	0.0227509	0.0193394	0.0842575			0.0181511	0.0173173	0.0108611	0.0404575	0.00896883	0.0236747	0.0153385	0.019938	0.00962306	0.0070812	0.0168708	0.0681602
		0.00849294	0.00933113	0.0349394	0.0359739	0.06095	0.046073	0.0400165	0.0504615	0.093238	0.0464711	0.0742645	0.0156219			0.00710774	0.00992891	0.0102211	0.0310809	0.0810834	0.0270252	0.0205899	0.0455144	0.0874775	0.0433834	0.0439442	0.0102051			0.00569239	0.00890112	0.00900685	0.0252829	0.0836435	0.0269393	0.0108744	0.0442612	0.0861426	0.0376622	0.0240791	0.00685298
		0.0603119	0.00623244	0.0840729	0.0709586	0.140009	0.0254537	0.0427277	0.0469835	0.0631582	0.0295111	0.110614	0.0458688			0.0562625	0.00748421	0.0744174	0.0343226	0.105169	0.0110564	0.0424802	0.0322098	0.0543868	0.027701	0.0763446	0.0124048			0.0539973	0.00802143	0.0615195	0.0084788	0.0662831	0.00931522	0.0472492	0.0254083	0.0436573	0.0250753	0.0337583	0.00766312
		0.0356946	0.0250735	0.00867583	0.145593	0.147894	0.113131	0.0268597	0.00362951	0.0765196	0.26464	0.0156622	0.0322664			0.00998065	0.0122503	0.00715565	0.114888	0.138562	0.0768065	0.015305	0.00238956	0.0439683	0.202819	0.0145946	0.0170688			0.00228692	0.00648999	0.00505206	0.0677253	0.114733	0.0341949	0.00738986	0.00180831	0.0261577	0.146603	0.0141231	0.0427898
		0.057699	0.0148786	0.0185689	0.0488782	0.161991	0.108435	0.0572039	0.0190942	0.0196704	0.174736	0.0241508	0.162632			0.0386545	0.0146114	0.00877097	0.0398098	0.126995	0.0734033	0.010499	0.0170025	0.0151507	0.138805	0.00920453	0.100035			0.0257665	0.0178864	0.0112184	0.0397004	0.0874851	0.0310013	0.00963604	0.0140607	0.012436	0.109152	0.00675747	0.0132459
		0.0299206	0.12334	0.0756472	0.027227	0.0556168	0.0692879	0.0955715	0.055343	0.0667811	0.14355	0.121985	0.0968612			0.00289885	0.127671	0.0741011	0.0230046	0.0278348	0.0638682	0.074543	0.032678	0.0374073	0.0882604	0.0696	0.0581502			0.027592	0.154884	0.067781	0.0181707	0.00765136	0.0551892	0.0425596	0.0230089	0.066032	0.0411114	0.0279448	0.0160689
		0.0385085	0.171561	0.0683757	0.139415	0.0369462	0.106322	0.0221699	0.120349	0.0086031	0.149015	0.00525484	0.00355575			0.0144659	0.13265	0.0521786	0.0994591	0.0223783	0.0788314	0.0168251	0.0816042	0.00582838	0.16067	0.00393234	0.00355949			0.0114849	0.122829	0.0380148	0.0749735	0.013689	0.0332008	0.0107379	0.0547999	0.00393997	0.172905	0.00535942	0.00340196

## Sheet: 1292
1292-1	Raw	1	2	3	4	5	6	7	8	9	10	11	12		Raw	1	2	3	4	5	6	7	8	9	10	11	12		Raw	1	2	3	4	5	6	7	8	9	10	11	12
t=0	750 nm	0.1418	0.1476	0.136	0.1372	0.1475	0.1365	0.1334	0.1833	0.185	0.1315	0.1349	0.1385		600 nm	0.1231	0.1175	0.1162	0.1159	0.1259	0.1181	0.114	0.123	0.1223	0.1133	0.1168	0.117		490 nm	0.1136	0.1069	0.1078	0.1073	0.1176	0.1087	0.1047	0.1101	0.1078	0.1045	0.1089	0.1082
		0.2472	0.1448	0.4364	0.1319	0.1323	0.1296	0.125	0.1239	0.1342	0.1176	0.2669	0.1354			0.2104	0.1279	0.3389	0.1138	0.1116	0.1118	0.1073	0.1063	0.1145	0.1018	0.2444	0.113			0.1811	0.1196	0.2679	0.1067	0.1028	0.1039	0.0997	0.0994	0.1053	0.0951	0.2402	0.1044
		0.132	0.1276	0.1469	0.137	0.4134	0.1392	0.1633	0.1317	0.116	0.1317	0.1301	0.1361			0.1121	0.1079	0.1231	0.1151	0.3944	0.1197	0.1197	0.1127	0.0992	0.1147	0.112	0.1176			0.1042	0.0991	0.1135	0.1058	0.369	0.1114	0.1074	0.1047	0.0929	0.106	0.1041	0.1076
		0.1249	0.1342	0.1399	0.1371	0.134	0.1349	0.1321	0.1389	0.1323	0.1325	0.1934	0.1274			0.1059	0.1139	0.1211	0.1179	0.1161	0.1163	0.1139	0.1196	0.1083	0.1087	0.1746	0.1095			0.0985	0.1055	0.1131	0.1086	0.1084	0.1082	0.1062	0.1112	0.1003	0.1003	0.1622	0.1009
		0.2388	0.1213	0.1255	0.129	0.1279	0.1223	0.1247	0.1517	0.1228	0.1242	0.1448	0.164			0.1219	0.1056	0.1083	0.1123	0.1099	0.1039	0.1088	0.122	0.1059	0.1079	0.1279	0.1031			0.1007	0.0981	0.1009	0.1047	0.1027	0.0972	0.1019	0.1107	0.0991	0.1008	0.1198	0.0898
		0.1309	0.1174	0.1314	0.1248	0.1241	0.1224	0.1578	0.1384	0.1274	0.1192	0.1205	0.1291			0.115	0.1043	0.1107	0.1055	0.1007	0.1056	0.1218	0.1172	0.1104	0.1041	0.1056	0.1133			0.1061	0.0966	0.1031	0.097	0.0928	0.0984	0.108	0.1078	0.1025	0.0974	0.0994	0.1047
		0.1277	0.6454	0.1294	0.1265	0.1254	0.1302	0.1304	0.1233	0.124	0.1224	0.1313	0.1208			0.1098	0.6175	0.1116	0.1084	0.1047	0.1115	0.1124	0.1052	0.1052	0.1058	0.1149	0.1053			0.1016	0.594	0.1037	0.1003	0.0959	0.1032	0.1044	0.0975	0.0976	0.0979	0.1064	0.0977
		0.1257	0.1277	0.1273	0.1294	0.1273	0.1234	0.1202	0.1802	0.1261	0.684	0.1355	0.1251			0.1073	0.1091	0.1092	0.1116	0.11	0.1064	0.1014	0.1594	0.1081	0.651	0.1182	0.1079			0.0987	0.1004	0.1037	0.1036	0.1026	0.0991	0.0945	0.1512	0.1006	0.6546	0.1096	0.1019
1292-2	Raw	1	2	3	4	5	6	7	8	9	10	11	12		Raw	1	2	3	4	5	6	7	8	9	10	11	12		Raw	1	2	3	4	5	6	7	8	9	10	11	12
t=0	750 nm	0.1252	0.138	0.1219	0.1273	0.1228	0.1207	0.1226	0.1593	0.1877	0.1303	0.1249	0.1256		600 nm	0.1102	0.1138	0.1047	0.1092	0.106	0.1051	0.1061	0.1046	0.1252	0.1137	0.1078	0.1069		490 nm	0.1025	0.1056	0.0979	0.1027	0.0997	0.0988	0.0995	0.0942	0.1114	0.1065	0.1007	0.1
		0.2654	0.1255	0.3763	0.1263	0.1241	0.1275	0.1141	0.1255	0.1284	0.1136	0.1308	0.1206			0.2279	0.1097	0.2908	0.1102	0.1074	0.1097	0.0988	0.1091	0.1113	0.0992	0.1101	0.1033			0.1953	0.1026	0.2293	0.104	0.1012	0.1037	0.0934	0.1026	0.103	0.0943	0.1024	0.0964
		0.1238	0.1172	0.1266	0.1264	0.4053	0.1304	0.1595	0.1238	0.124	0.122	0.1239	0.1264			0.1072	0.0997	0.1087	0.109	0.379	0.1142	0.1151	0.1071	0.1081	0.1062	0.1072	0.1093			0.1003	0.0933	0.1023	0.1027	0.3509	0.1077	0.1028	0.1002	0.1015	0.0992	0.1003	0.1032
		0.1282	0.1535	0.1248	0.1217	0.1233	0.1283	0.1298	0.1264	0.1262	0.1407	0.12	0.1248			0.1113	0.1366	0.1087	0.1062	0.1079	0.1114	0.1137	0.1093	0.1052	0.1207	0.1043	0.1071			0.1043	0.1297	0.1023	0.0996	0.1017	0.1045	0.1067	0.102	0.0977	0.1139	0.0978	0.1
		0.2255	0.1194	0.1267	0.1198	0.1297	0.1249	0.115	0.1325	0.1269	0.1166	0.1326	0.178			0.1205	0.1033	0.1113	0.1052	0.1132	0.108	0.1005	0.1106	0.1113	0.101	0.117	0.1185			0.1019	0.0966	0.1052	0.0987	0.1069	0.1015	0.0946	0.1024	0.1049	0.0947	0.1102	0.1063
		0.1181	0.1172	0.1149	0.1224	0.1207	0.1128	0.1287	0.126	0.1229	0.1142	0.115	0.1208			0.1031	0.1034	0.0994	0.1053	0.1042	0.0974	0.1053	0.1094	0.1079	0.1	0.1008	0.1057			0.0956	0.0978	0.0932	0.0991	0.0978	0.0913	0.0978	0.1028	0.1009	0.094	0.0953	0.0994
		0.12	0.453	0.1172	0.1131	0.1179	0.1247	0.1221	0.1133	0.1162	0.1185	0.1232	0.1248			0.1045	0.4348	0.1017	0.0976	0.1017	0.1082	0.1061	0.0984	0.1	0.1039	0.1069	0.1082			0.0975	0.4249	0.0947	0.0908	0.0948	0.1014	0.0995	0.0924	0.0937	0.0968	0.0996	0.1016
		0.1217	0.1282	0.2054	0.1223	0.1269	0.1145	0.1176	0.1674	0.1224	0.4378	0.1229	0.1145			0.1045	0.1119	0.1877	0.1068	0.1097	0.0998	0.1022	0.1487	0.1054	0.4087	0.1089	0.0993			0.0977	0.1051	0.1792	0.0998	0.1019	0.0942	0.0958	0.142	0.0988	0.3823	0.1027	0.0938
1292-3	Raw	1	2	3	4	5	6	7	8	9	10	11	12		Raw	1	2	3	4	5	6	7	8	9	10	11	12		Raw	1	2	3	4	5	6	7	8	9	10	11	12
t=0	750 nm	0.1299	0.1374	0.13	0.1314	0.1292	0.1256	0.1284	0.1701	0.1802	0.1284	0.1173	0.1266		600 nm	0.1133	0.1153	0.1116	0.1119	0.1103	0.1081	0.1097	0.1123	0.1149	0.1101	0.1006	0.1063		490 nm	0.1048	0.1064	0.1047	0.1047	0.103	0.1005	0.1019	0.1009	0.1017	0.1029	0.0945	0.1
		0.2467	0.1336	0.3566	0.1308	0.1249	0.1247	0.1244	0.1435	0.1211	0.1171	0.1257	0.1228			0.2102	0.117	0.2754	0.1124	0.1069	0.1064	0.1068	0.1249	0.1041	0.1024	0.1051	0.1034			0.1815	0.1097	0.2188	0.1044	0.1001	0.0992	0.1007	0.1165	0.0975	0.0965	0.0981	0.0975
		0.1319	0.1185	0.1271	0.1332	0.4566	0.2835	0.3183	0.2485	0.1275	0.126	0.1179	0.128			0.1117	0.1008	0.1062	0.1125	0.4306	0.1781	0.2141	0.1929	0.1107	0.1088	0.1012	0.1107			0.1044	0.0943	0.0989	0.1047	0.4039	0.1126	0.1229	0.1429	0.1042	0.1016	0.0954	0.104
		0.122	0.1277	0.1282	0.1304	0.2417	0.2791	0.3487	0.3485	0.1429	0.1277	0.1333	0.1308			0.105	0.1096	0.1111	0.1121	0.1192	0.1941	0.2773	0.2919	0.1154	0.1055	0.1165	0.1105			0.0986	0.1024	0.1041	0.1047	0.1076	0.1073	0.2056	0.2402	0.1089	0.0984	0.1098	0.1032
		0.2306	0.1137	0.1253	0.1268	0.2838	0.3337	0.3398	0.3721	0.126	0.1169	0.1246	0.1729			0.1239	0.0988	0.1087	0.111	0.1781	0.255	0.2756	0.3005	0.1091	0.101	0.1091	0.1135			0.1058	0.0922	0.1015	0.1044	0.1023	0.1586	0.2126	0.2367	0.1021	0.0952	0.1022	0.1013
		0.1251	0.1199	0.1256	0.1246	0.2601	0.344	0.361	0.2604	0.1152	0.1133	0.1162	0.125			0.1096	0.1056	0.1093	0.105	0.1067	0.255	0.2638	0.1445	0.1001	0.0988	0.1014	0.1097			0.1024	0.099	0.1026	0.0967	0.0951	0.1522	0.1708	0.0977	0.0943	0.0932	0.0948	0.1034
		0.119	0.1912	0.1264	0.1251	0.1208	0.1298	0.1291	0.1242	0.1146	0.1177	0.1242	0.1359			0.103	0.1733	0.1094	0.1073	0.1025	0.1118	0.1118	0.1067	0.0975	0.1021	0.1083	0.1176			0.0968	0.1594	0.1011	0.1003	0.0952	0.1033	0.105	0.0997	0.0912	0.0953	0.0998	0.1099
		0.1157	0.1274	0.7903	0.125	0.1302	0.1219	0.1077	0.1947	0.1218	0.6758	0.1271	0.1162			0.0985	0.1095	0.7786	0.1069	0.1136	0.1058	0.0937	0.1737	0.1046	0.6375	0.1114	0.0992			0.0926	0.1018	0.7942	0.0999	0.1059	0.0993	0.0882	0.1668	0.098	0.6152	0.104	0.093
1292-1	Raw	1	2	3	4	5	6	7	8	9	10	11	12		Raw	1	2	3	4	5	6	7	8	9	10	11	12		Raw	1	2	3	4	5	6	7	8	9	10	11	12
t=7	750 nm	0.4218	1.1363	0.4189	2.6708	0.4734	2.1313	0.9228	0.9826	2.3441	2.5201	2.2132	1.9771		600 nm	0.3315	0.943	0.3165	2.3811	0.3611	1.6681	0.7797	0.793	1.8589	2.1395	1.7618	1.6804		490 nm	0.252	0.792	0.2329	1.6336	0.2651	1.4028	0.6479	0.6435	1.4307	1.7748	1.4109	1.4854
		0.721	1.1782	1.8292	0.6151	2.1236	0.4295	2.317	1.2195	2.2243	2.0859	2.1716	2.0809			0.6358	0.9784	1.4644	0.5293	1.6939	0.3162	1.7781	0.9201	1.7721	1.4679	1.7698	1.6774			0.5468	0.7573	1.2166	0.4517	1.4397	0.2331	1.43	0.6823	1.471	0.9613	1.4486	1.4458
		0.6171	0.3383	1.7011	0.7614	2.1818	1.9554	2.3074	1.8625	1.8912	1.2744	2.1694	2.2125			0.4918	0.2692	1.1892	0.6178	1.8356	1.544	1.5429	1.5822	1.6327	1.0272	1.7458	1.7685			0.3803	0.2141	0.8304	0.494	1.5523	1.2674	0.9676	1.3679	1.4288	0.7799	1.4509	1.4518
		2.1741	2.1456	1.0904	2.326	0.545	2.3621	1.5342	2.2095	1.5991	0.8316	1.6383	1.8653			1.8492	1.6953	0.9102	1.9263	0.4132	1.9045	1.3368	1.8256	1.2143	0.6926	1.3833	1.5874			1.5923	1.4443	0.7402	1.532	0.309	1.5542	1.1833	1.5574	0.863	0.5681	1.1979	1.3988
		2.3368	1.3433	0.4555	2.1749	2.1156	1.3603	2.0686	0.4614	2.2661	2.4534	0.9419	2.3251			1.9019	1.1323	0.3548	1.6906	1.6348	1.1017	1.6137	0.3467	1.7825	1.978	0.7628	1.7502			1.5661	0.991	0.2684	1.4207	1.3829	0.882	1.3266	0.2584	1.495	1.5679	0.6086	1.3826
		2.6943	1.0236	1.4242	1.2951	0.4686	0.6912	0.8191	0.5289	0.7679	0.8127	1.8128	2.5055			2.2654	0.8098	1.146	1.0333	0.3591	0.5688	0.6282	0.4046	0.6097	0.6318	1.3655	1.8657			1.8762	0.6372	0.9182	0.8185	0.2654	0.4672	0.4819	0.2975	0.4638	0.479	1.0312	1.4025
		1.6392	2.6604	1.5721	1.2023	1.6444	0.7525	1.0657	2.6398	2.6953	2.4558	2.0061	2.3056			1.0997	2.241	1.2222	0.9498	1.3402	0.5864	0.8973	2.0062	2.2516	1.6944	1.3023	1.5345			0.744	1.8023	0.9416	0.729	1.1002	0.4408	0.7313	1.4948	1.8106	1.1375	0.8651	1.0021
		2.3993	1.4236	1.1505	1.4434	2.6588	2.2226	0.5822	1.7549	0.4438	0.7886	0.567	0.5137			1.8325	1.1437	0.9816	1.1467	2.1592	1.6191	0.4549	1.4858	0.338	0.5884	0.4246	0.4048			1.4267	0.9353	0.8471	0.9399	1.6499	1.1941	0.345	1.2792	0.2492	0.4225	0.3067	0.3099
1292-2	Raw	1	2	3	4	5	6	7	8	9	10	11	12		Raw	1	2	3	4	5	6	7	8	9	10	11	12		Raw	1	2	3	4	5	6	7	8	9	10	11	12
t=7	750 nm	0.4171	1.153	0.4171	2.6826	0.4754	2.24	0.9477	0.9862	2.3251	2.5146	2.2427	2.0287		600 nm	0.323	0.9569	0.3141	2.3987	0.3641	1.7557	0.803	0.7991	1.8449	2.1461	1.7921	1.7096		490 nm	0.2414	0.8046	0.2302	1.6525	0.267	1.4689	0.6672	0.6515	1.4236	1.7805	1.4316	1.5011
		0.745	1.1868	1.8135	0.6265	2.2031	0.4659	2.218	1.3533	2.2288	2.0674	2.2652	2.032			0.6568	0.9787	1.4461	0.5385	1.7475	0.3417	1.718	1.034	1.7777	1.4526	1.8393	1.6432			0.5692	0.7534	1.1919	0.4563	1.4596	0.2539	1.4023	0.7752	1.4796	0.9402	1.5002	1.4267
		0.6076	0.3556	1.7116	0.7798	1.8952	2.1038	2.3729	1.7731	1.8086	1.2637	2.2292	2.2043			0.4836	0.2827	1.2026	0.6323	1.6337	1.6715	1.5708	1.5048	1.5602	1.0195	1.7841	1.7753			0.3719	0.224	0.835	0.5056	1.412	1.3767	0.9466	1.3009	1.3695	0.7712	1.476	1.4726
		2.1757	2.1213	1.0202	2.2707	0.5463	2.4428	1.5729	2.1466	1.5627	0.8665	1.7868	1.844			1.8544	1.6863	0.8491	1.8714	0.4167	1.9863	1.3693	1.774	1.1878	0.7261	1.492	1.579			1.603	1.4411	0.6852	1.4962	0.3104	1.6203	1.215	1.5171	0.8354	0.5992	1.2772	1.3952
		2.2527	1.3557	0.4647	2.2643	2.2454	1.3231	2.1097	0.4631	2.2943	2.4224	0.9961	2.3037			1.8454	1.165	0.3604	1.7465	1.731	1.0774	1.6518	0.3492	1.812	1.942	0.8114	1.7423			1.5438	1.0313	0.272	1.4629	1.4476	0.8607	1.3688	0.2602	1.52	1.5403	0.6512	1.3858
		2.698	0.9913	1.4295	1.2835	0.4918	0.6515	0.8108	0.5407	0.8017	0.842	1.7889	2.5417			2.2808	0.7852	1.1584	1.0327	0.3874	0.5373	0.6299	0.4058	0.6361	0.6593	1.3526	1.8875			1.9063	0.6194	0.9372	0.8237	0.2926	0.4407	0.4909	0.2952	0.4868	0.5041	1.0276	1.3888
		1.767	2.4539	1.5217	1.2847	1.7497	0.7448	1.0528	2.6078	2.7092	2.4197	1.958	2.3727			1.2024	2.1237	1.1888	1.0363	1.438	0.5813	0.8876	1.9466	2.2715	1.6629	1.2823	1.5966			0.7911	1.9139	0.9227	0.811	1.2038	0.4386	0.7215	1.428	1.8222	1.1133	0.855	1.0538
		2.4246	1.4505	1.1081	1.5077	2.648	2.1927	0.6474	1.6068	0.4503	0.8379	0.5941	0.5243			1.8457	1.1703	0.9373	1.2098	2.1534	1.5867	0.5102	1.3172	0.3429	0.6417	0.4385	0.4117			1.4274	0.9597	0.8033	1.0025	1.6664	1.1494	0.389	1.0929	0.2524	0.4778	0.3109	0.3157
1292-3	Raw	1	2	3	4	5	6	7	8	9	10	11	12		Raw	1	2	3	4	5	6	7	8	9	10	11	12		Raw	1	2	3	4	5	6	7	8	9	10	11	12
t=7	750 nm	0.4383	1.1586	0.4275	2.6778	0.5086	2.1405	0.9205	0.9819	2.2996	2.5801	2.1256	1.9354		600 nm	0.338	0.9645	0.3218	2.3974	0.3865	1.6791	0.7805	0.7877	1.8293	2.2549	1.7027	1.6511		490 nm	0.2521	0.8143	0.2341	1.6487	0.2854	1.4186	0.6505	0.6345	1.4226	1.9096	1.3951	1.4563
		0.7007	1.2038	1.802	0.6504	2.2205	0.4443	2.1418	1.4207	2.0576	2.0333	2.247	2.0363			0.6126	1.0028	1.4342	0.5619	1.7543	0.3252	1.6852	1.0837	1.6608	1.4268	1.8505	1.6614			0.5276	0.7748	1.169	0.4794	1.4675	0.2387	1.4004	0.8055	1.4158	0.9439	1.5361	1.4557
		0.6092	0.3804	1.6306	0.7689	1.9168	2.0646	2.4022	1.843	1.8412	1.3184	2.1421	2.0498			0.4825	0.3042	1.1415	0.6182	1.6693	1.6388	1.6215	1.584	1.6084	1.062	1.7396	1.6568			0.3693	0.244	0.7876	0.4888	1.4682	1.3353	1.0048	1.3978	1.4005	0.8036	1.46	1.3747
		2.2623	2.1084	1.1267	2.3064	0.5504	2.3838	1.5794	2.1906	1.6593	0.8279	1.6875	1.8458			1.9288	1.6854	0.9439	1.894	0.4163	1.944	1.3808	1.8198	1.2465	0.6881	1.422	1.5471			1.6513	1.4582	0.7747	1.514	0.3066	1.606	1.2323	1.5572	0.8762	0.563	1.2252	1.3293
		2.3441	1.3572	0.4651	2.2637	2.1605	1.3825	1.9131	0.4759	2.2601	2.5639	1.0084	2.0447			1.91	1.1375	0.3578	1.7511	1.6788	1.1176	1.5674	0.3557	1.7833	2.1368	0.8214	1.5478			1.5713	0.9906	0.2671	1.4725	1.4259	0.8906	1.2896	0.2629	1.4978	1.7412	0.6596	1.2828
		2.672	0.9983	1.3466	1.2548	0.4763	0.6967	0.8884	0.5518	0.7852	0.768	1.6705	2.5924			2.2157	0.7923	1.0873	1.0124	0.3623	0.5741	0.6787	0.4061	0.6162	0.5999	1.2526	2.0094			1.8125	0.6216	0.8674	0.8132	0.27	0.4712	0.5193	0.2887	0.4618	0.4511	0.928	1.4554
		1.8463	2.6549	1.4745	1.2877	1.6483	0.7262	1.0989	2.6066	2.7174	2.4906	2.1237	2.3822			1.2478	2.2449	1.1343	1.0164	1.2974	0.5645	0.9223	1.9257	2.2653	1.7056	1.4241	1.5812			0.8035	1.7785	0.8602	0.7716	1.0084	0.42	0.7437	1.3879	1.7738	1.1304	0.9856	1.0009
		2.3312	1.3068	1.0415	1.3508	2.6673	2.239	0.6391	1.725	0.4729	0.9743	0.6411	0.5397			1.7468	1.0624	0.8816	1.0983	2.1664	1.6011	0.5013	1.4172	0.3563	0.7691	0.472	0.4182			1.3224	0.8728	0.7491	0.908	1.6432	1.1451	0.3798	1.1985	0.2555	0.6081	0.3304	0.3172
1292-1	Blanked	0.28	0.9887	0.2829	2.5336	0.3259	1.9948	0.7894	0.7993	2.1591	2.3886	2.0783	1.8386		Blanked	0.2084	0.8255	0.2003	2.2652	0.2352	1.55	0.6657	0.67	1.7366	2.0262	1.645	1.5634		Blanked	0.1384	0.6851	0.1251	1.5263	0.1475	1.2941	0.5432	0.5334	1.3229	1.6703	1.302	1.3772
t=7	750 nm	0.4738	1.0334	1.3928	0.4832	1.9913	0.2999	2.192	1.0956	2.0901	1.9683	1.9047	1.9455		600 nm	0.4254	0.8505	1.1255	0.4155	1.5823	0.2044	1.6708	0.8138	1.6576	1.3661	1.5254	1.5644		490 nm	0.3657	0.6377	0.9487	0.345	1.3369	0.1292	1.3303	0.5829	1.3657	0.8662	1.2084	1.3414
		0.4851	0.2107	1.5542	0.6244	1.7684	1.8162	2.1441	1.7308	1.7752	1.1427	2.0393	2.0764			0.3797	0.1613	1.0661	0.5027	1.4412	1.4243	1.4232	1.4695	1.5335	0.9125	1.6338	1.6509			0.2761	0.115	0.7169	0.3882	1.1833	1.156	0.8602	1.2632	1.3359	0.6739	1.3468	1.3442
		2.0492	2.0114	0.9505	2.1889	0.411	2.2272	1.4021	2.0706	1.4668	0.6991	1.4449	1.7379			1.7433	1.5814	0.7891	1.8084	0.2971	1.7882	1.2229	1.706	1.106	0.5839	1.2087	1.4779			1.4938	1.3388	0.6271	1.4234	0.2006	1.446	1.0771	1.4462	0.7627	0.4678	1.0357	1.2979
		2.098	1.222	0.33	2.0459	1.9877	1.238	1.9439	0.3097	2.1433	2.3292	0.7971	2.1611			1.78	1.0267	0.2465	1.5783	1.5249	0.9978	1.5049	0.2247	1.6766	1.8701	0.6349	1.6471			1.4654	0.8929	0.1675	1.316	1.2802	0.7848	1.2247	0.1477	1.3959	1.4671	0.4888	1.2928
		2.5634	0.9062	1.2928	1.1703	0.3445	0.5688	0.6613	0.3905	0.6405	0.6935	1.6923	2.3764			2.1504	0.7055	1.0353	0.9278	0.2584	0.4632	0.5064	0.2874	0.4993	0.5277	1.2599	1.7524			1.7701	0.5406	0.8151	0.7215	0.1726	0.3688	0.3739	0.1897	0.3613	0.3816	0.9318	1.2978
		1.5115	2.015	1.4427	1.0758	1.519	0.6223	0.9353	2.5165	2.5713	2.3334	1.8748	2.1848			0.9899	1.6235	1.1106	0.8414	1.2355	0.4749	0.7849	1.901	2.1464	1.5886	1.1874	1.4292			0.6424	1.2083	0.8379	0.6287	1.0043	0.3376	0.6269	1.3973	1.713	1.0396	0.7587	0.9044
		2.2736	1.2959	1.0232	1.314	2.5315	2.0992	0.462	1.5747	0.3177	0.1046	0.4315	0.3886			1.7252	1.0346	0.8724	1.0351	2.0492	1.5127	0.3535	1.3264	0.2299	-0.0626	0.3064	0.2969			1.328	0.8349	0.7434	0.8363	1.5473	1.095	0.2505	1.128	0.1486	-0.2321	0.1971	0.208
1292-2	Blanked	0.2919	1.015	0.2952	2.5553	0.3526	2.1193	0.8251	0.8269	2.1374	2.3843	2.1178	1.9031		Blanked	0.2128	0.8431	0.2094	2.2895	0.2581	1.6506	0.6969	0.6945	1.7197	2.0324	1.6843	1.6027		Blanked	0.1389	0.699	0.1323	1.5498	0.1673	1.3701	0.5677	0.5573	1.3122	1.674	1.3309	1.4011
t=7	750 nm	0.4796	1.0613	1.4372	0.5002	2.079	0.3384	2.1039	1.2278	2.1004	1.9538	2.1344	1.9114		600 nm	0.4289	0.869	1.1553	0.4283	1.6401	0.232	1.6192	0.9249	1.6664	1.3534	1.7292	1.5399		490 nm	0.3739	0.6508	0.9626	0.3523	1.3584	0.1502	1.3089	0.6726	1.3766	0.8459	1.3978	1.3303
		0.4838	0.2384	1.585	0.6534	1.4899	1.9734	2.2134	1.6493	1.6846	1.1417	2.1053	2.0779			0.3764	0.183	1.0939	0.5233	1.2547	1.5573	1.4557	1.3977	1.4521	0.9133	1.6769	1.666			0.2716	0.1307	0.7327	0.4029	1.0611	1.269	0.8438	1.2007	1.268	0.672	1.3757	1.3694
		2.0475	1.9678	0.8954	2.149	0.423	2.3145	1.4431	2.0202	1.4365	0.7258	1.6668	1.7192			1.7431	1.5497	0.7404	1.7652	0.3088	1.8749	1.2556	1.6647	1.0826	0.6054	1.3877	1.4719			1.4987	1.3114	0.5829	1.3966	0.2087	1.5158	1.1083	1.4151	0.7377	0.4853	1.1794	1.2952
		2.0272	1.2363	0.338	2.1445	2.1157	1.1982	1.9947	0.3306	2.1674	2.3058	0.8635	2.1257			1.7249	1.0617	0.2491	1.6413	1.6178	0.9694	1.5513	0.2386	1.7007	1.841	0.6944	1.6238			1.4419	0.9347	0.1668	1.3642	1.3407	0.7592	1.2742	0.1578	1.4151	1.4456	0.541	1.2795
		2.5799	0.8741	1.3146	1.1611	0.3711	0.5387	0.6821	0.4147	0.6788	0.7278	1.6739	2.4209			2.1777	0.6818	1.059	0.9274	0.2832	0.4399	0.5246	0.2964	0.5282	0.5593	1.2518	1.7818			1.8107	0.5216	0.844	0.7246	0.1948	0.3494	0.3931	0.1924	0.3859	0.4101	0.9323	1.2894
		1.647	2.0009	1.4045	1.1716	1.6318	0.6201	0.9307	2.4945	2.593	2.3012	1.8348	2.2479			1.0979	1.6889	1.0871	0.9387	1.3363	0.4731	0.7815	1.8482	2.1715	1.559	1.1754	1.4884			0.6936	1.489	0.828	0.7202	1.109	0.3372	0.622	1.3356	1.7285	1.0165	0.7554	0.9522
		2.3029	1.3223	0.9027	1.3854	2.5211	2.0782	0.5298	1.4394	0.3279	0.4001	0.4712	0.4098			1.7412	1.0584	0.7496	1.103	2.0437	1.4869	0.408	1.1685	0.2375	0.233	0.3296	0.3124			1.3297	0.8546	0.6241	0.9027	1.5645	1.0552	0.2932	0.9509	0.1536	0.0955	0.2082	0.2219
1292-3	Blanked	0.3084	1.0212	0.2975	2.5464	0.3794	2.0149	0.7921	0.8118	2.1194	2.4517	2.0083	1.8088		Blanked	0.2247	0.8492	0.2102	2.2855	0.2762	1.571	0.6708	0.6754	1.7144	2.1448	1.6021	1.5448		Blanked	0.1473	0.7079	0.1294	1.544	0.1824	1.3181	0.5486	0.5336	1.3209	1.8067	1.3006	1.3563
t=7	750 nm	0.454	1.0702	1.4454	0.5196	2.0956	0.3196	2.0174	1.2772	1.9365	1.9162	2.1213	1.9135		600 nm	0.4024	0.8858	1.1588	0.4495	1.6474	0.2188	1.5784	0.9588	1.5567	1.3244	1.7454	1.558		490 nm	0.3461	0.6651	0.9502	0.375	1.3674	0.1395	1.2997	0.689	1.3183	0.8474	1.438	1.3582
		0.4773	0.2619	1.5035	0.6357	1.4602	1.7811	2.0839	1.5945	1.7137	1.1924	2.0242	1.9218			0.3708	0.2034	1.0353	0.5057	1.2387	1.4607	1.4074	1.3911	1.4977	0.9532	1.6384	1.5461			0.2649	0.1497	0.6887	0.3841	1.0643	1.2227	0.8819	1.2549	1.2963	0.702	1.3646	1.2707
		2.1403	1.9807	0.9985	2.176	0.3087	2.1047	1.2307	1.8421	1.5164	0.7002	1.5542	1.715			1.8238	1.5758	0.8328	1.7819	0.2971	1.7499	1.1035	1.5279	1.1311	0.5826	1.3055	1.4366			1.5527	1.3558	0.6706	1.4093	0.199	1.4987	1.0267	1.317	0.7673	0.4646	1.1154	1.2261
		2.1135	1.2435	0.3398	2.1369	1.8767	1.0488	1.5733	0.1038	2.1341	2.447	0.8838	1.8718			1.7861	1.0387	0.2491	1.6401	1.5007	0.8626	1.2918	0.0552	1.6742	2.0358	0.7123	1.4343			1.4655	0.8984	0.1656	1.3681	1.3236	0.732	1.077	0.0262	1.3957	1.646	0.5574	1.1815
		2.5469	0.8784	1.221	1.1302	0.2162	0.3527	0.5274	0.2914	0.67	0.6547	1.5543	2.4674			2.1061	0.6867	0.978	0.9074	0.2556	0.3191	0.4149	0.2616	0.5161	0.5011	1.1512	1.8997			1.7101	0.5226	0.7648	0.7165	0.1749	0.319	0.3485	0.191	0.3675	0.3579	0.8332	1.352
		1.7273	2.4637	1.3481	1.1626	1.5275	0.5964	0.9698	2.4824	2.6028	2.3729	1.9995	2.2463			1.1448	2.0716	1.0249	0.9091	1.1949	0.4527	0.8105	1.819	2.1678	1.6035	1.3158	1.4636			0.7067	1.6191	0.7591	0.6713	0.9132	0.3167	0.6387	1.2882	1.6826	1.0351	0.8858	0.891
		2.2155	1.1794	0.2512	1.2258	2.5371	2.1171	0.5314	1.5303	0.3511	0.2985	0.514	0.4235			1.6483	0.9529	0.103	0.9914	2.0528	1.4953	0.4076	1.2435	0.2517	0.1316	0.3606	0.319			1.2298	0.771	-0.0451	0.8081	1.5373	1.0458	0.2916	1.0317	0.1575	-0.0071	0.2264	0.2242
1292 Avg	750 nm	0.293433	1.0083	0.291867	2.5451	0.352633	2.043	0.8022	0.812667	2.13863	2.4082	2.06813	1.85017		600 nm	0.2153	0.839267	0.206633	2.28007	0.2565	1.59053	0.6778	0.679967	1.72357	2.0678	1.6438	1.5703		490 nm	0.141533	0.697333	0.128933	1.54003	0.165733	1.32743	0.553167	0.541433	1.31867	1.717	1.31117	1.3782
		0.469133	1.05497	1.42513	0.501	2.0553	0.3193	2.10443	1.2002	2.04233	1.9461	2.05347	1.92347			0.4189	0.868433	1.14653	0.4311	1.62327	0.2184	1.6228	0.899167	1.6269	1.34797	1.66667	1.5541			0.3619	0.6512	0.953833	0.357433	1.35423	0.139633	1.31297	0.648167	1.35353	0.853167	1.34807	1.3433
		0.482067	0.237	1.54757	0.637833	1.57283	1.8569	2.14713	1.6582	1.7245	1.15893	2.05627	2.02537			0.375633	0.182567	1.0651	0.510567	1.31153	1.48077	1.42877	1.41943	1.49443	0.926333	1.6497	1.621			0.270867	0.1318	0.712767	0.391733	1.1029	1.2159	0.861967	1.2396	1.30007	0.682633	1.36237	1.3281
		2.079	1.98663	0.948133	2.1713	0.3809	2.21547	1.35863	1.97763	1.47323	0.708367	1.5553	1.72403			1.77007	1.56897	0.787433	1.78517	0.301	1.80433	1.194	1.63287	1.10657	0.590633	1.30063	1.46213			1.51507	1.33533	0.626867	1.40977	0.202767	1.48683	1.0707	1.39277	0.7559	0.472567	1.11017	1.27307
		2.07957	1.23393	0.335933	2.1091	1.99337	1.16167	1.8373	0.248033	2.14827	2.36067	0.848133	2.05287			1.76367	1.04237	0.248233	1.6199	1.5478	0.943267	1.44933	0.172833	1.68383	1.91563	0.680533	1.5684			1.4576	0.908667	0.166633	1.34943	1.31483	0.758667	1.19197	0.110567	1.40223	1.51957	0.529067	1.25127
		2.5634	0.886233	1.27613	1.15387	0.3106	0.486733	0.6236	0.365533	0.6631	0.692	1.64017	2.42157			2.14473	0.691333	1.0241	0.920867	0.265733	0.4074	0.481967	0.2818	0.514533	0.529367	1.22097	1.8113			1.76363	0.528267	0.807967	0.720867	0.180767	0.345733	0.371833	0.191033	0.371567	0.3832	0.8991	1.31307
		1.6286	2.15987	1.39843	1.13667	1.55943	0.612933	0.945267	2.4978	2.58903	2.33583	1.90303	2.22633			1.07753	1.79467	1.0742	0.8964	1.25557	0.4669	0.7923	1.85607	2.1619	1.5837	1.2262	1.4604			0.6809	1.4388	0.808333	0.6734	1.00883	0.3305	0.6292	1.34037	1.70803	1.0304	0.799967	0.915867
		2.264	1.26587	0.7257	1.3084	2.5299	2.09817	0.507733	1.5148	0.332233	0.267733	0.472233	0.4073			1.7049	1.0153	0.575	1.04317	2.04857	1.4983	0.3897	1.24613	0.2397	0.100667	0.3322	0.309433			1.29583	0.820167	0.4408	0.849033	1.5497	1.06533	0.278433	1.03687	0.153233	-0.0479	0.210567	0.218033
1292 STD	750 nm	0.014262	0.0172549	0.00785005	0.0109083	0.02675	0.0668376	0.0198779	0.0138204	0.0198787	0.0377334	0.0554534	0.0482023		600 nm	0.00843267	0.0123062	0.00549939	0.0130293	0.0205468	0.0530684	0.0167365	0.0128726	0.0115941	0.066756	0.0411131	0.0295603		490 nm	0.00500033	0.011491	0.00362261	0.0122419	0.0175027	0.0388501	0.0128726	0.0137413	0.00568888	0.0777045	0.0171039	0.0224167
		0.0134229	0.0192001	0.0283001	0.0182132	0.0560436	0.0192518	0.0873012	0.0938933	0.0917989	0.02689	0.129002	0.0191103			0.0143962	0.0176568	0.0182993	0.0171721	0.0356654	0.0138043	0.0463051	0.0758479	0.060954	0.0213744	0.122608	0.0127071			0.0142843	0.0137044	0.00762911	0.0156449	0.0156711	0.0105006	0.0157001	0.0571143	0.0309959	0.0113121	0.122614	0.0140467
		0.00417892	0.0256287	0.0411529	0.0146172	0.170015	0.102407	0.0648033	0.0685845	0.0462555	0.0289873	0.0431301	0.0896945			0.00449926	0.0210533	0.0293128	0.0111289	0.112579	0.0687332	0.0246265	0.0434844	0.0407982	0.0232707	0.0236679	0.0653032			0.0056359	0.0173761	0.0222893	0.00988551	0.0696468	0.0568061	0.0191113	0.033943	0.0341064	0.0167989	0.0145789	0.0512819
		0.0530942	0.0223974	0.0515907	0.020361	0.0628142	0.105391	0.112674	0.12005	0.0403366	0.0151077	0.110954	0.0121911			0.0465345	0.0169187	0.0462225	0.0217845	0.006755	0.0640427	0.0800625	0.0932198	0.024255	0.0128048	0.0895992	0.0223151			0.0326834	0.0224021	0.0438505	0.0134061	0.00520032	0.0363816	0.0411747	0.0674333	0.0159286	0.0111429	0.0719928	0.0406967
		0.0460083	0.0109436	0.00521664	0.0548646	0.119601	0.0997506	0.230037	0.125346	0.0171966	0.0756768	0.0453467	0.157804			0.0337112	0.0177858	0.00150111	0.0360317	0.0618176	0.071288	0.138386	0.10211	0.0146562	0.10508	0.0405204	0.116717			0.0135967	0.0227126	0.000960902	0.0290197	0.0311882	0.026404	0.102594	0.073238	0.0111433	0.110021	0.0358231	0.0607846
		0.0165	0.0174248	0.0489752	0.0210058	0.0828276	0.117048	0.0839583	0.0653316	0.0200607	0.0365731	0.0749297	0.0455037			0.0361348	0.0125109	0.0416453	0.0116642	0.0151912	0.0773524	0.05879	0.0180632	0.0145136	0.0291358	0.0605553	0.0779552			0.0506108	0.0106927	0.040079	0.00408697	0.0122075	0.0251017	0.0223717	0.00135031	0.0127943	0.0261368	0.0570716	0.0339778
		0.10907	0.263222	0.0475909	0.0529038	0.0628153	0.0143605	0.0213706	0.0172879	0.0161203	0.0359119	0.0859032	0.0359778			0.079433	0.24205	0.0442824	0.0498778	0.0728045	0.0123305	0.0158531	0.0415622	0.0135503	0.022651	0.0778275	0.0297294			0.0339793	0.20995	0.0429237	0.0457861	0.0979787	0.0119528	0.00858429	0.054706	0.0233496	0.0122462	0.0743522	0.032171
		0.0444838	0.0760369	0.415322	0.0799472	0.00811911	0.0194706	0.0396143	0.0689689	0.0171165	0.150133	0.0412597	0.0175838			0.0496656	0.0553347	0.41335	0.0562356	0.00458294	0.013159	0.0313508	0.0789829	0.0110653	0.150208	0.0271934	0.0113447			0.0571929	0.043704	0.425009	0.0485684	0.0137579	0.0261184	0.0242042	0.088663	0.00446132	0.167568	0.0147927	0.00876489

## Sheet: Compiled averages
Well	Compound	Pd 14 days	Pd 30 days	SM 7-5-2	SM 8-4-5	SM 9-3-2	SM 10-3-2	SM 10-3-3	SM 12-9-2
A1	Water	0.25	0.26	0.17	0.16	0.17	0.12	0.28	0.29
A2	Tween 80	1.27	1.03	0.7	0.85	0.87	0.83	0.92	1.01
A3	N-acetyl-D-galactosamine	0.17	0.48	0.17	0.16	0.15	0.12	0.26	0.29
A4	N-acetyl-D-glucosamine	0.2	0.82	2	2	2	2	2	2
A5	N-acetyl-B-D-mannosamine	0.2	0.25	0.16	0.19	0.19	0.14	0.28	0.35
A6	Adonitol	0.21	0.24	1.24	1.56	1.23	1.38	1.79	2
A7	Amygdalin	0.49	0.58	0.33	0.48	0.65	0.38	0.68	0.8
A8	D-Arabinose	0.1	0.15	0.44	0.48	0.57	0.4	0.79	0.81
A9	L-Arabinose	0.13	0.17	0.88	1.15	1.14	1.3	1.7	2
A10	D-Arabitol	0.21	0.24	1.49	1.5	1.27	1.6	1.81	2
A11	Arbutin	0.04	0.07	0.96	1.26	1.41	1.09	1.8	2
A12	D-Cellobiose	0.42	1.53	1.15	1.4	1.26	1.53	1.7	1.85
B1	a-Cyclodextrin	0.18	0.25	0.27	0.27	0.38	0.25	0.51	0.47
B2	B-Cyclodextrin	0.18	0.17	0.58	0.43	0.63	0.6	0.86	1.05
B3	Dextrin	0.1	0.28	0.8	0.82	0.9	0.7	1.19	1.43
B4	i-Erythritol	0.19	0.22	0.18	0.29	0.25	0.32	0.41	0.5
B5	D-Fructose	0.21	1.56	1.33	1.38	1.25	1.73	1.78	2
B6	L-Fucose	0.17	0.22	0.83	0.18	0.18	0.15	1.55	0.32
B7	D-Galactose	0.2	0.35	1.22	1.54	1.24	1.72	1.8	2
B8	D-Galacturonic acid	0	0	0.64	0.72	0.69	0.77	0.95	1.2
B9	Gentiobiose	0.34	1.73	1.24	1.43	1.31	1.27	1.82	2
B10	D-Gluconic acid	0.12	0.23	1.19	1.29	1.02	1.86	1.68	1.95
B11	D-Glucosamine	0.24	0.69	1.22	1.26	1.23	1.41	1.67	2
B12	a-D-Glucose	0.41	1.41	1.26	1.41	1.26	1.34	1.64	1.92
C1	a-D-Glucose-1-phosphate	0.11	0.18	0.24	0.22	0.21	0.21	0.33	0.48
C2	Glucuronamide	0.05	0.04	0.12	0.09	0.11	0.08	0.25	0.24
C3	D-Glucuronic acid	0.17	0.33	0.98	1.04	0.91	1.25	1.29	1.55
C4	Glycerol	0.13	0.22	0.43	0.31	0.31	0.36	0.51	0.64
C5	Glycogen	0.11	0.25	0.92	1.09	1.17	1.38	1.32	1.57
C6	m-Inositol	0.19	0.23	1.42	1.16	1.06	1.34	1.48	1.86
C7	2-Keto-D-Gluconic acid	0.19	0.21	1.56	1.62	1.4	1.5	1.74	2
C8	a-D-Lactose	0.17	0.2	1.23	0.99	1.06	1.32	1.44	1.66
C9	Lactulose	0.19	0.23	0.89	1.07	1.15	1.06	1.03	1.72
C10	Maltitol	0.15	0.17	0.43	0.71	0.72	0.76	0.84	1.16
C11	Maltose	0.2	0.31	1.06	1.39	1.23	1.95	1.83	2
C12	Maltotriose	0.14	0.32	1.26	1.45	1.29	2	1.91	2
D1	D-Mannitol	0.22	0.27	0.97	1.21	1.07	1.58	1.4	2
D2	D-Mannose	0.8	2	1.3	1.3	1.22	1.3	1.72	1.99
D3	D-Melezitose	0.22	0.26	0.55	0.6	0.53	0.54	0.71	0.95
D4	D-Melibiose	0.2	0.25	1.09	1.38	1.05	0.94	1.73	2
D5	a-Methyl-D-Galactoside	0.2	0.24	0.21	0.21	0.24	0.22	0.26	0.38
D6	B-Methyl-D-Galactoside	0.25	0.28	1.21	1.43	1.23	1.3	1.75	2
D7	a-Methyl-D-Glucoside	0.17	0.2	0.78	1.52	1.28	1.03	1.17	1.36
D8	B-Methyl-D-Glucoside	0.23	1.32	1.06	1.14	1.25	1.15	1.64	1.98
D9	Palatinose	0.13	0.16	0.76	0.68	0.71	0.87	0.83	1.47
D10	D-Psicose	0.23	0.51	0.41	0.44	0.46	0.46	0.63	0.71
D11	D-Raffinose	0.16	0.22	1.29	1.52	0.98	0.88	2	1.56
D12	L-Rhamnose	0.1	0.2	1.18	1.35	1.1	1.32	1.63	1.72
E1	D-Ribose	0.26	0.35	1.23	1.48	1.25	1.25	1.78	2
E2	Salicin	0.3	0.81	0.73	0.86	0.85	0.81	1.14	1.23
E3	Sedoheptulosan	0.21	0.24	0.15	0.17	0.16	0.13	0.24	0.34
E4	D-Sorbitol	0.2	0.23	1.28	1.4	1.21	1.6	1.66	2
E5	L-Sorbose	0.06	0.09	1.13	1.31	1.19	1.46	1.65	1.99
E6	Stachyose	0.24	0.27	0.73	0.73	0.73	0.81	0.98	1.16
E7	Sucrose	0.18	0.27	1.29	1.55	1.16	1.58	1.84	1.84
E8	D-Tagatose	0.17	0.21	0.18	0.16	0.17	0.12	0.26	0.25
E9	D-Trehalose	0.34	1.71	1.29	1.45	1.38	1.58	1.85	2
E10	Turanose	0.14	0.19	1.02	1.46	1.33	1.9	1.85	2
E11	Xylitol	0.17	0.18	0.5	0.38	0.76	0.26	0.62	0.85
E12	D-Xylose	0.11	0.3	1.3	1.65	1.35	1.42	1.92	2
F1	y-Aminobutyric acid	0.12	0.26	1.34	2	1.74	1.84	2	2
F2	Bromosuccinic acid	0.08	0.3	0.58	0.64	0.59	0.49	0.85	0.89
F3	Fumaric acid	0.11	0.22	0.83	1.1	0.76	1.41	1.42	1.28
F4	B-Hydroxybutyric acid	0.16	0.73	0.58	0.85	0.76	0.87	1.05	1.15
F5	y-Hydroxybuteric acid	0.17	0.22	0.22	0.21	0.2	0.18	0.21	0.31
F6	p-Hydroxy-phenylacetic acid	0.19	0.24	0.24	0.46	0.6	0.38	0.64	0.49
F7	a-Ketoglutaric acid	0.21	0.41	0.48	0.43	0.39	0.38	0.53	0.62
F8	D-Lactic acid methyl ester	0.1	0.13	0.23	0.22	0.21	0.18	0.36	0.37
F9	L-Lactic acid	0.19	0.26	0.42	0.46	0.45	0.34	0.53	0.66
F10	D-Malic acid	0.12	0.19	0.35	0.67	0.56	0.49	0.62	0.69
F11	L-Malic acid	0.1	0.24	1.03	1.09	1.17	1.24	1.31	1.64
F12	Quinic acid	0.1	0.13	1.28	1.66	1.34	1.97	1.93	2
G1	D-Saccharic acid	0.06	0.09	1.03	1.24	1.13	1.61	1.48	1.63
G2	Sebacic acid	1.07	1.72	1.87	1.52	1.37	1.71	2	2
G3	Succinamic acid	0.14	0.37	0.73	0.89	0.72	0.9	0.97	1.4
G4	Succinic acid	0.19	0.35	0.73	0.72	0.58	0.78	0.96	1.14
G5	Succinic acid mono-methyl ester	0.01	0.02	1.17	0.98	0.68	0.99	1.21	1.56
G6	N-Acetyl-L-glutamic acid	0.12	0.18	0.51	0.51	0.3	0.6	0.7	0.61
G7	L-Alaninamide	0.35	1.27	0.34	0.62	0.5	0.83	0.78	0.95
G8	L-Alanine	0.43	1.87	1.66	2	2	2	2	2
G9	L-Alanyl-glycine	0.23	1.95	1.47	1.69	2	1.95	2	2
G10	L-Asparagine	0.19	0.79	1.61	1.83	1.89	1.98	2	2
G11	L-Aspartic acid	0.13	0.34	1.14	1.19	1.4	1.4	1.49	1.9
G12	L-Glutamic acid	0.21	1.14	1.44	1.79	1.83	1.98	1.99	2
H1	Glycyl-L-glutamic acid	0.19	0.6	0.71	1.53	1.64	1.45	2	2
H2	L-Ornithine	0.21	0.31	0.78	1.13	1.24	1.76	1.43	1.27
H3	L-Phenylalanine	0.07	0.08	0.33	0.73	0.66	0.64	0.83	0.73
H4	L-Proline	0.12	0.31	1.02	1.72	1.1	2	1.44	1.31
H5	L-Pyroglutamic acid	0.12	0.4	1.79	2	2	2	2	2
H6	L-Serine	0.17	0.97	0.81	1.51	1.32	1.83	1.79	2
H7	L-Threonine	0.19	0.27	0.33	0.35	0.32	0.37	0.59	0.51
H8	2-Aminoethanol	0.02	0.07	0.55	0.84	1.04	1.01	1.19	1.51
H9	Putrescine	0.2	0.22	0.19	0.17	0.17	0.14	0.3	0.33
H10	Adenosine	0	0	0	0	0	0	0	0.27
H11	Uridine	0.15	0.18	0.16	0.22	0.18	0.15	0.34	0.47
H12	Adenosine-5'-monophosphate	0.2	0.23	0.16	0.19	0.17	0.18	0.32	0.41
